# Supplementary material for: The challenge of managing yellow rust (Puccinia striiformis f.sp. tritici) in winter wheat: how combined climate and pathogen stressors impact variability in genotype reactions
Source: Front Plant Sci. 2023 Oct 20;14:1270087. doi: 10.3389/fpls.2023.1270087 (PMC10623137; doi:10.3389/fpls.2023.1270087)
Supplement: Supplementary file 1 [file Table_1.xlsx]

## Sheet: 2715 genotypes
Supplementary Material
for the manuscript:
The challenge of managing yellow rust (Puccinia striiformis f.sp tritici) in winter wheat: how combined climate and pathogen stressors impact variability in genotype reactions
Radivoje Jevtić1*, Vesna Župunski1
1	Institute of Field and Vegetable Crops; Small Grains Department; Maksima Gorkog 30, 21000 Novi Sad, Serbia
*	Correspondence: radivoje.jevtic@ifvcns.ns.ac.rs; Tel.: +381-21-4898207
Number	Genotype accession number	Pedigree	Pedigree (additional information)	Notes
1	1	RP 803/1		From IWWPMP (International Winter Wheat Powdery Mildew Program)
2	2	RP 803/2		From IWWPMP (International Winter Wheat Powdery Mildew Program)
3	3	RP 804/1		From IWWPMP (International Winter Wheat Powdery Mildew Program)
4	4	RP 8010/2		From IWWPMP (International Winter Wheat Powdery Mildew Program)
5	5	RP 8010/3-1		From IWWPMP (International Winter Wheat Powdery Mildew Program)
6	6	RP 8010/3-2		From IWWPMP (International Winter Wheat Powdery Mildew Program)
7	7	RP 8010/4		From IWWPMP (International Winter Wheat Powdery Mildew Program)
8	8	RP 8012/1-2		From IWWPMP (International Winter Wheat Powdery Mildew Program)
9	9	RP 8015/5-1		From IWWPMP (International Winter Wheat Powdery Mildew Program)
10	10	RP 8015/11-4		From IWWPMP (International Winter Wheat Powdery Mildew Program)
11	11	RP 8015/11-5		From IWWPMP (International Winter Wheat Powdery Mildew Program)
12	12	RP 8019/1-1		From IWWPMP (International Winter Wheat Powdery Mildew Program)
13	13	RP 8019/1-2		From IWWPMP (International Winter Wheat Powdery Mildew Program)
14	14	RP 8019/2-1		From IWWPMP (International Winter Wheat Powdery Mildew Program)
15	15	RP 8019/2-2		From IWWPMP (International Winter Wheat Powdery Mildew Program)
16	16	RP 8019/3		From IWWPMP (International Winter Wheat Powdery Mildew Program)
17	17	RP 8031/1	RP 8032/1-3	From IWWPMP (International Winter Wheat Powdery Mildew Program)
18	18	RP 8031/2-1	RP 8033/1-2	From IWWPMP (International Winter Wheat Powdery Mildew Program)
19	19	RP 8031/2-2	RP 8033/3	From IWWPMP (International Winter Wheat Powdery Mildew Program)
20	20	RP 8031/7	64209-77	From IWWPMP (International Winter Wheat Powdery Mildew Program)
21	21	RP 8032/1-3		From IWWPMP (International Winter Wheat Powdery Mildew Program)
22	22	RP 8033/1-1		From IWWPMP (International Winter Wheat Powdery Mildew Program)
23	23	RP 8033/1-2		From IWWPMP (International Winter Wheat Powdery Mildew Program)
24	24	RP 8033/3		From IWWPMP (International Winter Wheat Powdery Mildew Program)
25	25	RP 8047/4-3		From IWWPMP (International Winter Wheat Powdery Mildew Program)
26	26	RP 8052/2		From IWWPMP (International Winter Wheat Powdery Mildew Program)
27	27	C-39	C-39	From IWWPMP (International Winter Wheat Powdery Mildew Program)
28	28	A-55-2	A-55-2	From IWWPMP (International Winter Wheat Powdery Mildew Program)
29	29	FR 81-6	MARIS HUNTSMAN/4/(4) AEGILOPS VENTRICOSA/TRITICUM PERSICUM/2/MARHE*3/3/MOISSON,B	From IWWPMP (International Winter Wheat Powdery Mildew Program)
30	30	FR 81-9	NOVI SAD138/4/(4)AEGILOPS VENTRICOSA/TRITICUM PERSICUM/2/MARHE*3/3/MOISSON, BULK	From IWWPMP (International Winter Wheat Powdery Mildew Program)
31	31	FR 81-14	AEGILOPS VENTRICOSA/TRITICUM PERSICUM/MARHE/3/MOISSON(4)/4/(68)CHAMPLEIN/ARONDE,	From IWWPMP (International Winter Wheat Powdery Mildew Program)
32	32	FR 81-18	AEGILOPS VENTRICOSA/TRITICUM PERSICUM/MARHE/3/MOISSON/4/(68)CHAMPLEIN/ARONDE, BU	From IWWPMP (International Winter Wheat Powdery Mildew Program)
33	33	FR 81-19	CHAMPLEIN/ARONDE(68)/4/(5)AEGILOPS VENTRICOSA/TRITICHUM PERSICUM/MARNE*3/3/MOISS	From IWWPMP (International Winter Wheat Powdery Mildew Program)
34	34	TP 114	TP 114	From IWWPMP (International Winter Wheat Powdery Mildew Program)
35	35	D 16	D 16	From IWWPMP (International Winter Wheat Powdery Mildew Program)
36	36	7206-36	DUCAT/2/(4-2)VPM/MOISSON	From IWWPMP (International Winter Wheat Powdery Mildew Program)
37	37	ZG 6631-78	ZG 4969-65/TP 114-65A/2/ZG3731-65/5900-66	From IWWPMP (International Winter Wheat Powdery Mildew Program)
38	38	SC 780934	BLUEBOY II/MC NAIR 1803	From IWWPMP (International Winter Wheat Powdery Mildew Program)
39	39	SC 753701	BLUEBOY/ANDNOX/2/TIFTON 1452	From IWWPMP (International Winter Wheat Powdery Mildew Program)
40	40	OK 71 R 7719	KANRED/HARD FEDERATION/2/?/3/AGENT	From IWWPMP (International Winter Wheat Powdery Mildew Program)
41	41	P 4363-64-78	DIPLOMAT/PURDUE 5517-A-1-8-2-1-6/2/DIPLOMAT	From IWWPMP (International Winter Wheat Powdery Mildew Program)
42	42	VPM 1	AEGILOPS VENTRICOSA/TRITICUM PERSICUM/2/3* MARNE	From IWWPMP (International Winter Wheat Powdery Mildew Program)
43	43	OK 79 R 7381	KLEIN ANNIVERSARIO/*4PONCA	From IWWPMP (International Winter Wheat Powdery Mildew Program)
44	44	T 724145	NO PEDIGREE	From IWWPMP (International Winter Wheat Powdery Mildew Program)
45	45	SI 5	VPM/MOISSON/2/US-60-43/PRIEUR	From IWWPMP (International Winter Wheat Powdery Mildew Program)
46	46	NE 77655	BEZOSTAJA 1/CENTURK/2 ARTHUR/CENTURK	From IWWPMP (International Winter Wheat Powdery Mildew Program)
47	47	NE 73843	PONCA/2* CHEYENNE/IL-1/CHINESE*2/TRITICUM TIMOPHEEVI/CHEYENNE/TENMARQ/MEDITERRAN	From IWWPMP (International Winter Wheat Powdery Mildew Program)
48	48	TIFTON 72-47	TRANSFER/FW 815-X-2/2/ ARTHUR	From IWWPMP (International Winter Wheat Powdery Mildew Program)
49	49	KAWFARS	KAWVALE//FULTZ/HUNGARIAN/3/WISCONSIN38/WABASH//FAIRFIELD/4/3XTRUMBULL/HOPE/HUSSA	From IWWPMP (International Winter Wheat Powdery Mildew Program)
50	50	64209-77	64209-77	From IWWPMP (International Winter Wheat Powdery Mildew Program)
51	51	ERA nema pedigrea!	II-50-10/4/PEMBINA/II-52-329/3/II-53-38/III-58-4//II-53-546	From IWWPMP (International Winter Wheat Powdery Mildew Program)
52	52	CI 8155/2NARINO 59	CI 8155/2 NARINO 59	From IWWPMP (International Winter Wheat Powdery Mildew Program)
53	53	SD 2185	ERA/CHANCELLOR/2/CIANO 67/ SONORA 64 NO PEDIGREE	From IWWPMP (International Winter Wheat Powdery Mildew Program)
54	54	SD 2354	OLAF/WI 261	From IWWPMP (International Winter Wheat Powdery Mildew Program)
55	55	FA 12-123	ND 487/5/WALDRON/3/AGENT/2/T1673/3*KENTANA48/4/SUWON92	From IWWPMP (International Winter Wheat Powdery Mildew Program)
56	56	W 177	FLORENCE/AURORE/2/REICHENBACHII KORN/3/MENGAVI/II-60-127,W6652-W18-W1-3-W4-WM	From IWWPMP (International Winter Wheat Powdery Mildew Program)
57	57	FA 13-1031	CIANO 67/Wi 261/2/ND545/3/JUPATECO 73	From IWWPMP (International Winter Wheat Powdery Mildew Program)
58	58	ND 592	MD 551/2/BUTTE/ND517	From IWWPMP (International Winter Wheat Powdery Mildew Program)
59	59	KOLIBRI	NO PEDIGRE	From IWWPMP (International Winter Wheat Powdery Mildew Program)
60	60	TR 380-16	GAMUTS SIB/5/MENGAVI/2/GAMENYA/GABO/3/FER GABO/4/MENGAVI/FRONTANA/KENYA FARMER/N	From IWWPMP (International Winter Wheat Powdery Mildew Program)
61	61	W 244	ARTHUR TYPE FLORENCE/CANDEAL/TRANSFER/BULGARIA 88,CMA14793-W2-W17-G2	From IWWPMP (International Winter Wheat Powdery Mildew Program)
62	62	ND 582	ND527/COTEAU SIB/ERA	From IWWPMP (International Winter Wheat Powdery Mildew Program)
63	63	MV 1-08-78	MV 1-08-78	From IWWPMP (International Winter Wheat Powdery Mildew Program)
64	64	7204-22	DUCAT/2/(4-2)VPM/MOISSON	From IWWPMP (International Winter Wheat Powdery Mildew Program)
65	65	TRENSFED (PM7)	TRENSFED (PM7)	From IWWPMP (International Winter Wheat Powdery Mildew Program)
66	66	CODE 70=133	C 18155/2*NARINO59	From IWWPMP (International Winter Wheat Powdery Mildew Program)
67	67	ND 586	ND537/4/ND496/3/ND 546/2/GIZA141/NA 710	From IWWPMP (International Winter Wheat Powdery Mildew Program)
68	68	ND 599	ND 586 SIB/LEN	From IWWPMP (International Winter Wheat Powdery Mildew Program)
69	69	D 561	LD357*4/3/SENTRY/2/PI 192179/LD357	From IWWPMP (International Winter Wheat Powdery Mildew Program)
70	70	D 245	NO PEDIGREE	From IWWPMP (International Winter Wheat Powdery Mildew Program)
71	71	D 272	NO PEDIGREE	From IWWPMP (International Winter Wheat Powdery Mildew Program)
72	72	D 130	NO PEDIGREE	From IWWPMP (International Winter Wheat Powdery Mildew Program)
73	73	D 192	NO PEDIGREE	From IWWPMP (International Winter Wheat Powdery Mildew Program)
74	74	SC 783737	SONORA/MCNAIR 1813/2/PI 341480	From IWWPMP (International Winter Wheat Powdery Mildew Program)
75	75	FR 81-7	NOVI SAD138/4/(4)AEGILOPS VENTRICOSA/TRITICUM PERSICUM/2/MARNE*3/3/MOISSON, BULK	From IWWPMP (International Winter Wheat Powdery Mildew Program)
76	76	ZG 6162-78	ZG 4969-65/TP114-65A/2/ZG 3731-65	From IWWPMP (International Winter Wheat Powdery Mildew Program)
77	77	SC 792197	CHINESE SPRING/AEGILOPS ELONGATUM/2/MEUKWASINE	From IWWPMP (International Winter Wheat Powdery Mildew Program)
78	78	PROBSTDORFER EXTREM	PROBSTDORFER EXTREM/EXTREM	From IWWPMP (International Winter Wheat Powdery Mildew Program)
79	79	MARDLER	NO PEDIGREE	From IWWPMP (International Winter Wheat Powdery Mildew Program)
80	80	BOSTION	NO PEDIGREE	From IWWPMP (International Winter Wheat Powdery Mildew Program)
81	81	ND 589	ND527/COTEAU SIB(FO 971)/2/ERA	From IWWPMP (International Winter Wheat Powdery Mildew Program)
82	82	68.8	CHAMPLEIN/ARONOLE	From IWWPMP (International Winter Wheat Powdery Mildew Program)
83	83	SMH 1739	S 4625/MARIS HUNTSMAN	From IWWPMP (International Winter Wheat Powdery Mildew Program)
84	84	HOLLEY	HOLLEY	From IWWPMP (International Winter Wheat Powdery Mildew Program)
85	85	SAPPO ponavlja se na 483	WEIBULL177-62/WEIBULL 176-62	From IWWPMP (International Winter Wheat Powdery Mildew Program)
86	86	RF 79-231/185 R.Š.	RF 79-231/185 R.Š. (IVAN MIHALJEV)	From IWWPMP (International Winter Wheat Powdery Mildew Program)
87	87	AGENT	AGENT	From IWWPMP (International Winter Wheat Powdery Mildew Program)
88	88	G 08063	BAJIO67/G 38290	From IWWPMP (International Winter Wheat Powdery Mildew Program)
89	89	LOVRIN 25 (T.spelta?)	LOVRIN 25	From IWWPMP (International Winter Wheat Powdery Mildew Program)
90	90	STODDARD	STODDARD	From IWWPMP (International Winter Wheat Powdery Mildew Program)
91	91	N/FTA/S 6534	NO PEDIGREE	From IWWPMP (International Winter Wheat Powdery Mildew Program)
92	92	CNT 8, IAS 20/IASUL/2/ND 81	CNT 8, IAS 20/IASUL/2/ND 81	From IWWPMP (International Winter Wheat Powdery Mildew Program)
93	93	NAD-OFF 1 x NAD TYPE	NAD-OFF 1 x NAD TYPE	From IWWPMP (International Winter Wheat Powdery Mildew Program)
94	94	NORK”S” TITO “S”CM329219-8 M-2Y-1M-OY	NO PEDIGREE	From IWWPMP (International Winter Wheat Powdery Mildew Program)
95	95	ND573, ND526/KITT	ND573, ND526/KITT	From IWWPMP (International Winter Wheat Powdery Mildew Program)
96	96	4557 T1-A-3-A	FRONTANA/2/KENJA 58/NEWTHATCH(II-17-50)/3/K184P/4/TRITICUM VULGARE/AEGILOPS OVAT	From IWWPMP (International Winter Wheat Powdery Mildew Program)
97	97	ND 522* 2/3/ND 496-25/2/AURORA/ND 522	ND 522* 2/3/ND 496-25/2/AURORA/ND 522	From IWWPMP (International Winter Wheat Powdery Mildew Program)
98	98	FA 12-118	BUTTE*2/ND 507	From IWWPMP (International Winter Wheat Powdery Mildew Program)
99	99	SUN 27 B	COMPLEX PEDIGREE	From IWWPMP (International Winter Wheat Powdery Mildew Program)
100	100	ND 591	BUTTE*2/ND507	From IWWPMP (International Winter Wheat Powdery Mildew Program)
101	101	49 MK 69x49-20/ 53-TK 66x53	NO PEDIGREE	From IWWPMP (International Winter Wheat Powdery Mildew Program)
102	102	SC 790566	COKER65-20/BLUEBOY/2/T1452(KNOX*7/AGRUS DERIVATIVE)	From IWWPMP (International Winter Wheat Powdery Mildew Program)
103	103	LT 2211-79	LT 2211-79	From IWWPMP (International Winter Wheat Powdery Mildew Program)
104	104	FR 81-20	CHAMPLEIN/ARONDE(68)/4/(5)AEGILOPS VENTRICOSA/TRITICHUM PERSICUM/MARNE*3/3/MOISS	From IWWPMP (International Winter Wheat Powdery Mildew Program)
105	105	FR 81-12	AEGILOPS VENTRIOSA/TRITICUM PERSICUM/MARNE*3/3/MOISSON(4)/4/(68)CHAMPLEIN/ARONDE	From IWWPMP (International Winter Wheat Powdery Mildew Program)
106	106	F 113-D	NO PEDIGREE	From IWWPMP (International Winter Wheat Powdery Mildew Program)
107	107	ASOSAN	ASOSAN	From IWWPMP (International Winter Wheat Powdery Mildew Program)
108	108	AXMINSTER/ 8* CC	AXMINSTER/ 8* CHANCELLOR	From IWWPMP (International Winter Wheat Powdery Mildew Program)
109	109	CI 13836/ 8* CC	CI 13836/ 8* CHANCELLOR	From IWWPMP (International Winter Wheat Powdery Mildew Program)
110	110	AS II/ 8* CC	AS II/ 8* CHANCELLOR	From IWWPMP (International Winter Wheat Powdery Mildew Program)
111	111	BARBEE	OMAR/1834=SEL.3//PI 178383/CI 13431	From IWWPMP (International Winter Wheat Powdery Mildew Program)
112	112	ID 59 B/ 8* CC	IDAED 59B(C.I.13632)/8*CHANCELLOR	From IWWPMP (International Winter Wheat Powdery Mildew Program)
113	113	ASOSAN/ 8* CC	ASOSAN/ 8* CHANCELLOR	From IWWPMP (International Winter Wheat Powdery Mildew Program)
114	114	CHUL/ 8* CC	CHUL/ 8* CHANCELLOR	From IWWPMP (International Winter Wheat Powdery Mildew Program)
115	115	SONORA/8* CC	SONORA/8* CHANCELLOR	From IWWPMP (International Winter Wheat Powdery Mildew Program)
116	116	KHAPLI/ 8* CC	KHAPLI/ 8* CHANCELLOR	From IWWPMP (International Winter Wheat Powdery Mildew Program)
117	117	YUMA/ 8* CC	YUMA/ 8* CHANCELLOR	From IWWPMP (International Winter Wheat Powdery Mildew Program)
118	118	MI. AMBER/8* CC	MICHIGAN/AMBER/8*CHANCELLOR	From IWWPMP (International Winter Wheat Powdery Mildew Program)
119	119	TRIT/ 8* CC	TRITICALE/8*CHANCELLOR	From IWWPMP (International Winter Wheat Powdery Mildew Program)
120	120	HOPE/ 8* CC	HOPE/8*CHACELLOR	From IWWPMP (International Winter Wheat Powdery Mildew Program)
121	121	FR 81-11	AEGILOPS VENTRICOSA/TRITICUM PERSICUM/2/MARNE*3/3/MOISSON(4)/4/(68)CHAMPLEIN/ARO	From IWWPMP (International Winter Wheat Powdery Mildew Program)
122	122	SMH 1694	MARIS HUNTSMAN/2/NS 736/MIRONOVSKAIA 808	From IWWPMP (International Winter Wheat Powdery Mildew Program)
123	123	SMH 1749	SAVA/S 282-72	From IWWPMP (International Winter Wheat Powdery Mildew Program)
124	124	MVC 620-82	KAVKAZ/ZG 5994/2/BEZOSTAIA DWARF/ARTHUR	From IWWPMP (International Winter Wheat Powdery Mildew Program)
125	125	FR 81-5	MARIS HUNTSMAN/4/(4) AEGILOPS VENTRICOSA/TRITICUM PERSICUM/2/MARNE*3/3/MOISSON,B	From IWWPMP (International Winter Wheat Powdery Mildew Program)
126	126	LAD 7-80	LAD 7-80	From IWWPMP (International Winter Wheat Powdery Mildew Program)
127	127	LAD 122-77	LAD 122-77	From IWWPMP (International Winter Wheat Powdery Mildew Program)
128	128	FR 83-2	MARIS HUNTSMAN/2/VPM/MOISSON(4)/3/ROAZON/TALENT,C 39	From IWWPMP (International Winter Wheat Powdery Mildew Program)
129	129	FR 83-3	AEGILOPS VENTRICOSA 11/TRITICUM AETHIOPICUM 1B/2/*4MOISSON,22.5	From IWWPMP (International Winter Wheat Powdery Mildew Program)
130	130	7206-18	US60-43/PRIEUR/2/TRITICUM JOHN BINGHAM(32219)/3/(4/2)VPM/MOISSON	From IWWPMP (International Winter Wheat Powdery Mildew Program)
131	131	CHUL	CHUL	From IWWPMP (International Winter Wheat Powdery Mildew Program)
132	132	AXMINSTER	AXMINSTER	From IWWPMP (International Winter Wheat Powdery Mildew Program)
133	133	IPPO 8	IPPO 8	From IWWPMP (International Winter Wheat Powdery Mildew Program)
134	134	NJR 3072	NO PEDIGRE	From IWWPMP (International Winter Wheat Powdery Mildew Program)
135	135	NL 315	NL 315	From IWWPMP (International Winter Wheat Powdery Mildew Program)
136	136	LE 2096	ND457*3/TRITICUM DURUM/2/ESTANZUALA DAKURU	From IWWPMP (International Winter Wheat Powdery Mildew Program)
137	137	QP 356-1C-2C-1C-1C, Q10.122	LIFRE/MENFLO*4/3/MEDITERRANEAN/MCMURACHY/EXCHANGE/4/ANTUFEN	From IWWPMP (International Winter Wheat Powdery Mildew Program)
138	138	Q10.092	SIPA/INIA	From IWWPMP (International Winter Wheat Powdery Mildew Program)
139	139	ND 605	LE/2/PI166308/LEN	From IWWPMP (International Winter Wheat Powdery Mildew Program)
140	140	84 ADV 5	MAX, HARRO/GRANO/2/OPAL, 84 ADV 5	From IWWPMP (International Winter Wheat Powdery Mildew Program)
141	141	OR PM 2	BEZOSTAIA /GAVILAN,SWM 73863*-3H-2P-1S-OP	From IWWPMP (International Winter Wheat Powdery Mildew Program)
142	142	OR PM 6	S 148/PICHIHUILA,SWM 742234*-12P-1P-OP	From IWWPMP (International Winter Wheat Powdery Mildew Program)
143	143	LAD 249-79	LAD 249-79	From IWWPMP (International Winter Wheat Powdery Mildew Program)
144	144	CHD 756-80	CHD 756-80	From IWWPMP (International Winter Wheat Powdery Mildew Program)
145	145	CHD 605-80	CHD 605-80	From IWWPMP (International Winter Wheat Powdery Mildew Program)
146	146	DED 48-80	DED 48-80	From IWWPMP (International Winter Wheat Powdery Mildew Program)
147	147	DED 69-78	DED 69-78	From IWWPMP (International Winter Wheat Powdery Mildew Program)
148	148	SC 821520	CHUL/ *8CLARKAMUS/MCNAIR701/2/KAVKAZ	From IWWPMP (International Winter Wheat Powdery Mildew Program)
149	149	MD 73025	VA 71-24-742/2/CRESPO 63/ABE	From IWWPMP (International Winter Wheat Powdery Mildew Program)
150	150	MD 5517380	NO PEDIGREE	From IWWPMP (International Winter Wheat Powdery Mildew Program)
151	151	SC 821524	TIFTON72-60/ARTHUR71/2/GABOTO/3/COKER 74-27/4/BEAU/5/VON RUMPF FRUER DICKOFF	From IWWPMP (International Winter Wheat Powdery Mildew Program)
152	152	SC 823546	TIFTON72-60/ARTHUR71/2/GABOTO/3/COKER 72-27/4/BEAU/5/COKER 76-35	From IWWPMP (International Winter Wheat Powdery Mildew Program)
153	153	SC 820054	SC 820054	From IWWPMP (International Winter Wheat Powdery Mildew Program)
154	154	CK 5936	NO PEDIGREE	From IWWPMP (International Winter Wheat Powdery Mildew Program)
155	155	FR 84-1	AEGILOPS VENTICOSA/TRITICUM PERSICUM/2/MARNE*3/3/MOISSON(4)/4/CHAMPLEIN/ARONDE(6	From IWWPMP (International Winter Wheat Powdery Mildew Program)
156	156	FR 84-8	MIRONOVSKAIA 808/MARIS HUNTSMAN/5/AEGILOPS VENTRICOSA/TRITICUM PERSICUM/2/MARNE*	From IWWPMP (International Winter Wheat Powdery Mildew Program)
157	157	TR 1020-75	TP -114-65A/JUBILEJ/959A/SONALIKA/226-22/AURORA	From IWWPMP (International Winter Wheat Powdery Mildew Program)
158	158	MS 79-38-527	TP BLANC/H 68-44/AURORA/AURORA	From IWWPMP (International Winter Wheat Powdery Mildew Program)
159	159	ID 1304-3	FRONTANA74/KHAPLI/2/SUPRESA	From IWWPMP (International Winter Wheat Powdery Mildew Program)
160	160	R 107	R 107	From IWWPMP (International Winter Wheat Powdery Mildew Program)
161	161	FR 81-3	MARIS HUNTSMAN/4/(4)AEGILOPS VENTRICOSA/TRITICUM PERSICUM/2/MARVE*3/3/MOISSON, B	From IWWPMP (International Winter Wheat Powdery Mildew Program)
162	162	ID 1005-6	TP114-65A/775-127	From IWWPMP (International Winter Wheat Powdery Mildew Program)
163	163	TR 134-87	NORIN59/AURORA/2/BEZOSTAIA4/LORO/3/BEZOSTAIA1/183-157	From IWWPMP (International Winter Wheat Powdery Mildew Program)
164	164	AK 214-4	200/99/BRKULYA4	From IWWPMP (International Winter Wheat Powdery Mildew Program)
165	165	KM 630-84	NADADORES 63/SAN PASTORE/2/TPR 354	From IWWPMP (International Winter Wheat Powdery Mildew Program)
166	166	REDCOAT (CI 11845)	CROSS OF FULTZ+HUNGARIAN+W38+FAIRFIELD+KAWVALE+HOPE+HUSSAR+TRUMBULL+SURPRESA+FUL	From IWWPMP (International Winter Wheat Powdery Mildew Program)
167	167	MV 8-83	MV 8-83	From IWWPMP (International Winter Wheat Powdery Mildew Program)
168	168	ZG 37-82	ZG 6877-61/TP 114-65A/2/ZG 5484-66	From IWWPMP (International Winter Wheat Powdery Mildew Program)
169	169	TEMU 69-82	CMH 72.428/H622.71/3/CMH 72A.508/2/CMH72-428/MARROCO/4/NAOFEN.T 12365-T-6T-2T	From IWWPMP (International Winter Wheat Powdery Mildew Program)
170	170	GOLDEN	GOLDEN	From IWWPMP (International Winter Wheat Powdery Mildew Program)
171	171	FR 84-4	MIRONOVSKAIA 808/DUCAT/4/TALENT/3/AEGILPS VENTRICOSA/TRITICUM PERSICUM/2/MARNE*3	From IWWPMP (International Winter Wheat Powdery Mildew Program)
172	172	FR 84-7	MIRONOVSKAIA 808/MARIS HUNTSMAN/5/AEGILOPS VENTRICOSA/TRITICUM PERSICUM/2/MARNE*	From IWWPMP (International Winter Wheat Powdery Mildew Program)
173	173	T 762066	GA 1123/NORIN10/BREVOR/3/TENMARQ/4/HADDEN*2/5/CI 14023	From IWWPMP (International Winter Wheat Powdery Mildew Program)
174	174	FL 71100A-29-3-109	FLORIDA 301,HOLLEY/2/OLSEN/PREDUE 64212	From IWWPMP (International Winter Wheat Powdery Mildew Program)
175	175	D 11	D 11	From IWWPMP (International Winter Wheat Powdery Mildew Program)
176	176	TEMU 72-83	TEMU 33-78/TEMU 38-78, T 14133-T-T-1T	From IWWPMP (International Winter Wheat Powdery Mildew Program)
177	177	OGOSZTA/SAVA/2/F 26.70/TPR 349	OGOSZTA/SAVA/2/F 26.70/TPR 349	From IWWPMP (International Winter Wheat Powdery Mildew Program)
178	178	P 74141 A10-5-4-2	P 74141 A10-5-4-2	From IWWPMP (International Winter Wheat Powdery Mildew Program)
179	179	MV 20-68	MV 20-68	From IWWPMP (International Winter Wheat Powdery Mildew Program)
180	180	FR 85-6	CHAMPLEIN/ARONDE(68)/4/AEGILOPS VENTRICOSA/TRITICUM PERSCUM/MARNE*3/3/MOISSON(5)	From IWWPMP (International Winter Wheat Powdery Mildew Program)
181	181	SANDOWN	SANDOWN	From IWWPMP (International Winter Wheat Powdery Mildew Program)
182	182	1356-54 (YR 6, 7, 14?)	335-1-19/QY7-73-2-8 (YR 6, 7, 14?)	From IWWPMP (International Winter Wheat Powdery Mildew Program)
183	183	LEE	HOPE//BOBINX2/GAZA-DR	From IWWPMP (International Winter Wheat Powdery Mildew Program)
184	184	ND 604	LEN/2/BUTTE/ND526	From IWWPMP (International Winter Wheat Powdery Mildew Program)
185	185	ND 616	ND517-2/3/OLAF/2/ WALDRON*2/AGENT	From IWWPMP (International Winter Wheat Powdery Mildew Program)
186	186	ND 618	ND 527/COTEAU SIB/2/ERA	From IWWPMP (International Winter Wheat Powdery Mildew Program)
187	187	ND 619	ND 527/COTEAU SIB/2/ERA	From IWWPMP (International Winter Wheat Powdery Mildew Program)
188	188	PF 83226	CNT7*3/HADDEN	From IWWPMP (International Winter Wheat Powdery Mildew Program)
189	189	SD 2983(SR WDR,24)	AGENT/3/MD 441/2/WALDRON/BLUEBIRD 14/BUTTE/5/LEN	From IWWPMP (International Winter Wheat Powdery Mildew Program)
190	190	C.I.14085	NO PEDIGREE	From IWWPMP (International Winter Wheat Powdery Mildew Program)
191	191	1013 B. 1.L	MIDA/2/MCMUMURACHY/EXCANGE/3/184P	From IWWPMP (International Winter Wheat Powdery Mildew Program)
192	192	PB 16464-26A-1A-1A-OA	V81131,V81131,BLUEBRD/MEXIPAC 65	From IWWPMP (International Winter Wheat Powdery Mildew Program)
193	193	MRL”S”/BUS”S”CM 61949-12 Y-6M-2Y-3M-5Y-1M-OY	NO PEDIGREE	From IWWPMP (International Winter Wheat Powdery Mildew Program)
194	194	BB//TOB/CNO 67/3/…	NO PEDIGREE	From IWWPMP (International Winter Wheat Powdery Mildew Program)
195	195	PRL”S”BOW”S”CM 67363-33 Y-2M-2Y-3M-OY	NO PEDIGREE	From IWWPMP (International Winter Wheat Powdery Mildew Program)
196	196	BH 1146/KAL/BB/3/…CM 69305-C-2Y-2M-1Y-2M-OY	NO PEDIGRE	From IWWPMP (International Winter Wheat Powdery Mildew Program)
197	197	YR/TRF”S”//BOW”S”/3/….Q-1Y-1M-1Y-1M-OY	NO PEDIGREE	From IWWPMP (International Winter Wheat Powdery Mildew Program)
198	198	KENYA NYATI	NO PEDIGREE	From IWWPMP (International Winter Wheat Powdery Mildew Program)
199	199	FR 84-5	MIRONOVSKAIA 808/MARIS HUNTSMAN/5/AEGILOPS VENTRICOSA/TRITICUM PERSICUM/2/MARNE*	From IWWPMP (International Winter Wheat Powdery Mildew Program)
200	200	COPTON	COPTON	From IWWPMP (International Winter Wheat Powdery Mildew Program)
201	201	GP 5427 168	SUPER X/ 1709-226	From IWWPMP (International Winter Wheat Powdery Mildew Program)
202	202	D-12	D-12	From IWWPMP (International Winter Wheat Powdery Mildew Program)
203	203	TIMMO	TIMMO	From IWWPMP (International Winter Wheat Powdery Mildew Program)
204	204	IAR W 98-3	IAR W 98-3	From IWWPMP (International Winter Wheat Powdery Mildew Program)
205	205	IPPO 5	IPPO 5	From IWWPMP (International Winter Wheat Powdery Mildew Program)
206	206	ND 628	ND586/3/ND487/WALORON/ND521	From IWWPMP (International Winter Wheat Powdery Mildew Program)
207	207	ALEX 294	ALEX 294	From IWWPMP (International Winter Wheat Powdery Mildew Program)
208	208	STOA	NO PEDIGREE	From IWWPMP (International Winter Wheat Powdery Mildew Program)
209	209	PF 83349	IAS 55*4/ALONDRA SIB/2/ IAS 55*4/ CI 14123(KHAPLI I/*8 CHANCELLOR)	From IWWPMP (International Winter Wheat Powdery Mildew Program)
210	210	PF 83144	IAC 5/MARINGA*2/3 /CNT 7*3/LONDRINA/2/ IAC 5/MARINGA/HADDEN	From IWWPMP (International Winter Wheat Powdery Mildew Program)
211	211	OLAF	WALDRON/SEMIDWARF PB INCL,JUSTIN,CONLEYAND NORIN 10	From IWWPMP (International Winter Wheat Powdery Mildew Program)
212	212	OH 416	CALDWELL/AMIGO	From IWWPMP (International Winter Wheat Powdery Mildew Program)
213	213	FLORIDA 301	HOLLY/3/OLESEN//ARTHUR/WS20	From IWWPMP (International Winter Wheat Powdery Mildew Program)
214	214	FLORIDA 302	COKER 65-20//PURDNE 4946A 4-18-2-10-1/HADDEN/3/VOGEL 5/ANDERSN//PURDUE 4946 A 18	From IWWPMP (International Winter Wheat Powdery Mildew Program)
215	215	FL 72185 A 101-5-G-9	SISTER OF FLORIDA 302, NAPB WILL RELEASE AS TRAVELER	From IWWPMP (International Winter Wheat Powdery Mildew Program)
216	216	FL 7927-G 29	FLORIDA 302/COKER 797	From IWWPMP (International Winter Wheat Powdery Mildew Program)
217	217	FL 8331-G 33	FLORIDA 301/COKER 80-19	From IWWPMP (International Winter Wheat Powdery Mildew Program)
218	218	FL 8456-G 83 isto	FL 72185 A 101-5-B1/FL 7441-4-A-3	From IWWPMP (International Winter Wheat Powdery Mildew Program)
219	219	FL 8456-G 98 isto	FL72185A101-5-B1/FL7441-4-A3	From IWWPMP (International Winter Wheat Powdery Mildew Program)
220	220	GA 83002-C 13	FL301/COKER 80/82	From IWWPMP (International Winter Wheat Powdery Mildew Program)
221	221	GA 83075-2 C 23	ST.P.77033**//COKER 797/MCNAIR1813	From IWWPMP (International Winter Wheat Powdery Mildew Program)
222	222	GA 83139- 1C 41	FL7774/B11/D9/MASSEY	From IWWPMP (International Winter Wheat Powdery Mildew Program)
223	223	GA 83151-2 C 31	LUCERO//COKER 75-20/LAGOA VERMELHA/3/FL 301/4/COKER 797/5/FL7774-B11-D9	From IWWPMP (International Winter Wheat Powdery Mildew Program)
224	224	MD 73025-51	VA71-24-742/2/CRESPO 63/ABE	From IWWPMP (International Winter Wheat Powdery Mildew Program)
225	225	MD 75091-24	VA 72-54-14/HOLLEY	From IWWPMP (International Winter Wheat Powdery Mildew Program)
226	226	SC 850564	T. SPHAEROCOCCUM/8*CC/2/COKER 78-27	From IWWPMP (International Winter Wheat Powdery Mildew Program)
227	227	SC 850328	TIFTON 72-60/ARTHUR 71/2/GABOTA/3/LOURIN II /4/TIFTON 72-60/ARTHUR 71/BEAU/6/COK	From IWWPMP (International Winter Wheat Powdery Mildew Program)
228	228	SC 850559	T. SPHAEROCOCCUM/8*CC/2/ COKER 78/27	From IWWPMP (International Winter Wheat Powdery Mildew Program)
229	229	SC 850569	T.SPHAEROCOCCUM/8*CC/2/COKER 78-27	From IWWPMP (International Winter Wheat Powdery Mildew Program)
230	230	SC 852489	X-12257-IN-OM/FL 7110A-29-3-109	From IWWPMP (International Winter Wheat Powdery Mildew Program)
231	231	FR 88,1	BOUNTY/[(V.P.M. X MOISSON)9 X (USGO[43 ]X PRIEVE)61]R3.7//(CHAMPLEIN X ARONDE) 6	From IWWPMP (International Winter Wheat Powdery Mildew Program)
232	232	FR 88,6	MITHRAS/NAUTICA//COMTAL/(NOVI SAD 138 X V.P.M. X MOISSON) 142	From IWWPMP (International Winter Wheat Powdery Mildew Program)
233	233	FR 88,8	NORMAN/APEXAL//AGUILA/[(CHAMPLEIN X ARONDA)68 X (V.P.M. X MOISSON)5)]157.3.9	From IWWPMP (International Winter Wheat Powdery Mildew Program)
234	234	FR 88,11	80R(AURORA/AVALON)72	From IWWPMP (International Winter Wheat Powdery Mildew Program)
235	235	FR 88,15	81 R AVALON/ [(V.P.M. X MAISSON)4 X (CHAMPLEIN X ARONDE) 68]109	From IWWPMP (International Winter Wheat Powdery Mildew Program)
236	236	FR 88,16	81 R AVALON/ [(V.P.M. X MAISSON)4 X (CHAMPLEIN X ARONDE) 68]109	From IWWPMP (International Winter Wheat Powdery Mildew Program)
237	237	FR 88,17	81 R AVALON/ [(V.P.M. X MAISSON)4 X (CHAMPLEIN X ARONDE) 68]109	From IWWPMP (International Winter Wheat Powdery Mildew Program)
238	238	FR 88,18	81 R AVALON/ [(V.P.M. X MAISSON)4 X (CHAMPLEIN X ARONDE) 68]109	From IWWPMP (International Winter Wheat Powdery Mildew Program)
239	239	FR 88,19	81 R(AVALON X ADAM)	From IWWPMP (International Winter Wheat Powdery Mildew Program)
240	240	FR 88,20	BOUNTY/RESCLU//(V.P.M. X MOISSON)4 C. 6.2.4.	From IWWPMP (International Winter Wheat Powdery Mildew Program)
241	241	Sj 861009	VUKA X BRIGAND	From IWWPMP (International Winter Wheat Powdery Mildew Program)
242	242	78879 A1-13-2-3	MONON/3/MONON/CI 10110//MONON/4/ARTHUR/5/	From IWWPMP (International Winter Wheat Powdery Mildew Program)
243	243	FILLMORE	FILLMORE	From IWWPMP (International Winter Wheat Powdery Mildew Program)
244	244	OR 8300801	CLEOPATRA/PICHON//ZENSONTLI	From IWWPMP (International Winter Wheat Powdery Mildew Program)
245	245	OR CR 8608	TRITICUM AESTIVUM/TORIM	From IWWPMP (International Winter Wheat Powdery Mildew Program)
246	246	CHANCELLOR	CHANCELLOR	From IWWPMP (International Winter Wheat Powdery Mildew Program)
247	247	C.I. 14118 /Pm2/		From IWWPMP (International Winter Wheat Powdery Mildew Program)
248	248	C.I. 14123 /Pm4 a/		From IWWPMP (International Winter Wheat Powdery Mildew Program)
249	249	C.I. 14124 /Pm 4 a/		From IWWPMP (International Winter Wheat Powdery Mildew Program)
250	250	Pi 361879 (Pm8)	NO PEDIGREE	From IWWPMP (International Winter Wheat Powdery Mildew Program)
251	251	AMIGO	AMIGO	From IWWPMP (International Winter Wheat Powdery Mildew Program)
252	252	SC 840141	NO PEDIGREE	From IWWPMP (International Winter Wheat Powdery Mildew Program)
253	253	SC 840189	NO PEDIGREE	From IWWPMP (International Winter Wheat Powdery Mildew Program)
254	254	SC 840307	NO PEDIGREE	From IWWPMP (International Winter Wheat Powdery Mildew Program)
255	255	SC 840		From IWWPMP (International Winter Wheat Powdery Mildew Program)
256	256	FR 87-5	NO PEDIGREE	From IWWPMP (International Winter Wheat Powdery Mildew Program)
257	257	FR 87-8	NO PEDIGREE	From IWWPMP (International Winter Wheat Powdery Mildew Program)
258	258	FR 87-1	NO PEDIGREE	From IWWPMP (International Winter Wheat Powdery Mildew Program)
259	259	SMH 784	NO PEDIGREE	From IWWPMP (International Winter Wheat Powdery Mildew Program)
260	260	SC 792567	(II-58-417,5,393)/MCNAIR1813,	From IWWPMP (International Winter Wheat Powdery Mildew Program)
261	261	ZG 91-84	NO PEDIGREE	From IWWPMP (International Winter Wheat Powdery Mildew Program)
262	262	ZG 471-80	ZG5994-66/TP114-65A/2/ZG5996-66	From IWWPMP (International Winter Wheat Powdery Mildew Program)
263	263	FR 87-2	NO PEDIGREE	From IWWPMP (International Winter Wheat Powdery Mildew Program)
264	264	AK 3862-3-31	NO PEDIGREE	From IWWPMP (International Winter Wheat Powdery Mildew Program)
265	265	GP 4067-530	RUSSALKA/1717-1384	From IWWPMP (International Winter Wheat Powdery Mildew Program)
266	266	ZG 3382	ZG6877-61/TP 114-65A/2/ZG5484-66	From IWWPMP (International Winter Wheat Powdery Mildew Program)
267	267	JG-4	NO PEDIGREE	From IWWPMP (International Winter Wheat Powdery Mildew Program)
268	268	ALONDRA 110/*2…CIANO/5/PF6968,PF839204	NO PEDIGREE	From IWWPMP (International Winter Wheat Powdery Mildew Program)
269	269	MAZDE/8/LONDRINA*2/…/9/PELADO MARAN, PF 84431	NO PEDIGREE	From IWWPMP (International Winter Wheat Powdery Mildew Program)
270	270	80335 B/-/-4-2/	NO PEDIGREE	From IWWPMP (International Winter Wheat Powdery Mildew Program)
271	271	MORANDI E	NO PEDIGREE	From IWWPMP (International Winter Wheat Powdery Mildew Program)
272	272	WW MCB 339	NO PEDIGREE	From IWWPMP (International Winter Wheat Powdery Mildew Program)
273	273	WW MCB 338	NO PEDIGREE	From IWWPMP (International Winter Wheat Powdery Mildew Program)
274	274	MEX. 4	NO PEDIGREE	From IWWPMP (International Winter Wheat Powdery Mildew Program)
275	275	GA 80062-4018	C797/M1813,	From IWWPMP (International Winter Wheat Powdery Mildew Program)
276	276	GA 80072-C6-F3X	M 1003/C797	From IWWPMP (International Winter Wheat Powdery Mildew Program)
277	277	GA 83030-2-C1-3	M1003/C797//F301	From IWWPMP (International Winter Wheat Powdery Mildew Program)
278	278	GA 80072-C6-F1-6	M1003/C797	From IWWPMP (International Winter Wheat Powdery Mildew Program)
279	279	GA 83030-2-C1-3	M1003/C797//F301	From IWWPMP (International Winter Wheat Powdery Mildew Program)
280	280	GA 83030-1-C2-2	M1003/C797//F301	From IWWPMP (International Winter Wheat Powdery Mildew Program)
281	281	GA 83125-C3-1	C 983/CHAMPLEIN/ARONDE(68)/4/(5)AEGILOPS VENTRICOSA/TRITICUM PERSICUM/MARNE*3/3/	From IWWPMP (International Winter Wheat Powdery Mildew Program)
282	282	GA 83103-1-C2-1-1	/VEERY 'S'/C 797	From IWWPMP (International Winter Wheat Powdery Mildew Program)
283	283	GA 83032-2-C1-1-1	C762/F301//M1003/C797	From IWWPMP (International Winter Wheat Powdery Mildew Program)
284	284	GA 83128-C2-1-4	ADDER/CHAMPLEIN/ARONDE(68)/4/(5)AEGILOPS VENTRICOSA/TRITICUM PERSICUM/MARNE*3/3/	From IWWPMP (International Winter Wheat Powdery Mildew Program)
285	285	79102	BLUEBOY/AMIGO	From IWWPMP (International Winter Wheat Powdery Mildew Program)
286	286	79118	COKER 797/STACY	From IWWPMP (International Winter Wheat Powdery Mildew Program)
287	287	80513 (80573)	SUS. TUSCAN V/BLUEBOY	From IWWPMP (International Winter Wheat Powdery Mildew Program)
288	288	801281	COKER 797//MCN 1003/FL 301	From IWWPMP (International Winter Wheat Powdery Mildew Program)
289	289	801310	OMEGA78/STACY//STACY/TYLER	From IWWPMP (International Winter Wheat Powdery Mildew Program)
290	290	821078	DRINA//HUNTER/MCN1003	From IWWPMP (International Winter Wheat Powdery Mildew Program)
291	291	TX 86 D 1422	TX82D4751/MARSHALL	From IWWPMP (International Winter Wheat Powdery Mildew Program)
292	292	TX 86 D 1425	TAMZOO//NORSEMAN/MIT	From IWWPMP (International Winter Wheat Powdery Mildew Program)
293	293	TX 88 D 3326	OSLO/TX82D5668//COLLIN	From IWWPMP (International Winter Wheat Powdery Mildew Program)
294	294	TX 76-40-2	71 COKER OR 38/71T-8371	From IWWPMP (International Winter Wheat Powdery Mildew Program)
295	295	KEISER	PURDUE572433-5P-8-2/BLUEBOY	From IWWPMP (International Winter Wheat Powdery Mildew Program)
296	296	AR C 83-21-2	AR C 83-21-2	From IWWPMP (International Winter Wheat Powdery Mildew Program)
297	297	AR 26159	AR 26159	From IWWPMP (International Winter Wheat Powdery Mildew Program)
298	298	AR 26158	AR 26158	From IWWPMP (International Winter Wheat Powdery Mildew Program)
299	299	SC 860179	X-12257-IN-OM/FL 7110A-29-3-109	From IWWPMP (International Winter Wheat Powdery Mildew Program)
300	300	SC 860181	X-12257-IN-OM/FL 7110A-29-3-109	From IWWPMP (International Winter Wheat Powdery Mildew Program)
301	301	SC 860235	X-12257-IN-OM/FL 7110A-29-3-109	From IWWPMP (International Winter Wheat Powdery Mildew Program)
302	302	SC 861134	X-12257-IN-OM/Bb II/2/GA 73-3-3-3-3-3-5	From IWWPMP (International Winter Wheat Powdery Mildew Program)
303	303	SC 861647	MD 55286/SI 5	From IWWPMP (International Winter Wheat Powdery Mildew Program)
304	304	SC 861949	T. SPHERO/8*CC/2/CO 78-27/3/FL72117A/4/CHUL/8*CC/CO747	From IWWPMP (International Winter Wheat Powdery Mildew Program)
305	305	SC 862054	X-12257-IN-DM/Bb II/2/SC 77684	From IWWPMP (International Winter Wheat Powdery Mildew Program)
306	306	SC 862305	DUNAV/MONTJOIE/8/TIFT72-60/ARTHUR 71//2/GABOTA/3/CO747/4/LONTRA/5/BEAU	From IWWPMP (International Winter Wheat Powdery Mildew Program)
307	307	SC 862511	CIQNENA/CO 76-22/2/HOLLEY/3/S.T.1.6.76.182-9	From IWWPMP (International Winter Wheat Powdery Mildew Program)
308	308	SC 862728	SL 4/64-78/6/TIFT 72-60/ARTHUR71/2/GABOTA/3/LOURIN II/4/TIFT 72-60/ARTHUR71/5/CO	From IWWPMP (International Winter Wheat Powdery Mildew Program)
309	309	SC 862729	SL 4/64-78/6/TIFT 72-60/ARTHUR71/2/GABOTA/3/LOURIN II/4/TIFT 72-60/ARTHUR71/5/CO	From IWWPMP (International Winter Wheat Powdery Mildew Program)
310	310	SC 862982	CIQUENA/CO 76-22/2/FL 72185/3/CO 76-22	From IWWPMP (International Winter Wheat Powdery Mildew Program)
311	311	SC 862985	CIQUENA/CO 76-22/2/FL 72185/3/CO 76-22	From IWWPMP (International Winter Wheat Powdery Mildew Program)
312	312	W 1040 C	HADDEN*2/3/GA1123/NOR10-BREV//TENMARQ/4/MO W 6582 REDCOAT/5/PIONEER 2553 SIB	From IWWPMP (International Winter Wheat Powdery Mildew Program)
313	313	CLARK	BEAU//65256A1-8-1/67137B5-16/SULLIVAN/3/BEAU//5517B8-5-3-3/LOGAN	From IWWPMP (International Winter Wheat Powdery Mildew Program)
314	314	IN 79424 H-1-20-2-74	HART//BENHUR SIB*2/PI 94587/3/CALDWELL TYPE/ AUBURN TYPE	From IWWPMP (International Winter Wheat Powdery Mildew Program)
315	315	81401 A1-32-2	IN 72468//IN72483/IN65309/3/CALDWELL*2/IN65309	From IWWPMP (International Winter Wheat Powdery Mildew Program)
316	316	IN.ACC 1300-2-2-1-3-109	SEL. FROM HIGH PROTEIN F2 BULK	From IWWPMP (International Winter Wheat Powdery Mildew Program)
317	317	FR 89.1	((AMPHIPLOID T. DICOCCUM X AE. SQVARROSA)X(V.P.M. X MOISSON)4)38 X BEAUCHAMP)4	From IWWPMP (International Winter Wheat Powdery Mildew Program)
318	318	FR 89.2	(((AMPHLOID T. DICOCCUM X AE. SQUARROSA) X (V.P.M. X MOISSON)4) X BOUNTY)8	From IWWPMP (International Winter Wheat Powdery Mildew Program)
319	319	FR 89.3	REC. SEL FROM 16 PARENT PYRAMIDAL CROSSES	From IWWPMP (International Winter Wheat Powdery Mildew Program)
320	320	FR 89.4	REC. SEL FROM 16 PARENT PYRAMIDAL CROSSES	From IWWPMP (International Winter Wheat Powdery Mildew Program)
321	321	FR 89.5	REC. SEL FROM 16 PARENT PYRAMIDAL CROSSES	From IWWPMP (International Winter Wheat Powdery Mildew Program)
322	322	FR 89.6	REC. SEL FROM 16 PARENT PYRAMIDAL CROSSES	From IWWPMP (International Winter Wheat Powdery Mildew Program)
323	323	FR 89.8	(AURORA X AVALON)37	From IWWPMP (International Winter Wheat Powdery Mildew Program)
324	324	FR 89.9	(KAVKAZ X WIZARD) 18	From IWWPMP (International Winter Wheat Powdery Mildew Program)
325	325	FR 89.10	AVALON/((V.P.M. X MOISSON)4 X(CHAMPLEIN X ARONDE)68)109 LINE 58	From IWWPMP (International Winter Wheat Powdery Mildew Program)
326	326	FR 89.11	AVALON/((V.P.M. X MOISSON)4 X(CHAMPLEIN X ARONDE)68)109 LINE 114	From IWWPMP (International Winter Wheat Powdery Mildew Program)
327	327	FR 89.12	(NORMAN X APEXAL) 165	From IWWPMP (International Winter Wheat Powdery Mildew Program)
328	328	FR 89.13	(MUSTAMG X C253) X R3.7	From IWWPMP (International Winter Wheat Powdery Mildew Program)
329	329	FR 89.14	((MIRNOVSKAIA X TALENT) 207 X R3.7) X (R3.7 X (GEMA X ZOMON)26)12	From IWWPMP (International Winter Wheat Powdery Mildew Program)
330	330	FR 89.15	(80MH3 X R3.7) X (R3.7) X (R3.7 X ((DUCAT X V.P.M. X MOISSON)4) X (MIRNOVSKAIA 8	From IWWPMP (International Winter Wheat Powdery Mildew Program)
331	331	FR 89.16	(80MH3 X R3.7) X (R3.7) X (R3.7 X ((DUCAT X V.P.M. X MOISSON)4) X (MIRNOVSKAIA 8	From IWWPMP (International Winter Wheat Powdery Mildew Program)
332	332	FR 89.17	(80MH3 X R3.7) X (R3.7) X (R3.7 X ((DUCAT X V.P.M. X MOISSON)4) X (MIRNOVSKAIA 8	From IWWPMP (International Winter Wheat Powdery Mildew Program)
333	333	FR 89.19	((MARIS BILBO X KAVKAZ) 114 X R3.7)31 LINE 33	From IWWPMP (International Winter Wheat Powdery Mildew Program)
334	334	FR 89.20	((MARIS BILBO X KAVKAZ) 114 X R3.7)31 LINE 59	From IWWPMP (International Winter Wheat Powdery Mildew Program)
335	335	N 83 R1,0154	TP 114/SUMAI 3	From IWWPMP (International Winter Wheat Powdery Mildew Program)
336	336	N 83 R7,0115	MARIS DOVE/ YIANGMAI 3	From IWWPMP (International Winter Wheat Powdery Mildew Program)
337	337	N 83 R8,0111	CI 12633/ YIANGMAI 3	From IWWPMP (International Winter Wheat Powdery Mildew Program)
338	338	N 84 R4,517	CI 12633/YIANGMAI 3//V.P.M. 9/ SUMAI 3	From IWWPMP (International Winter Wheat Powdery Mildew Program)
339	339	N 84 R4,113	CI 12633/YIANGMAI 3//V.P.M. 9/ SUMAI 3	From IWWPMP (International Winter Wheat Powdery Mildew Program)
340	340	N 84 R5,261	CI 12633/YIANGMAI 3 // 775-1/YIANGMAI 3	From IWWPMP (International Winter Wheat Powdery Mildew Program)
341	341	N 84 R5,250	CI 12633/YIANGMAI 3 // 775-1/YIANGMAI 3	From IWWPMP (International Winter Wheat Powdery Mildew Program)
342	342	GA 83128-C 31	ADER/FR81-19 FR81-19=83 IWWPM 2055=CHAMPLEIN/ ARONDE (68)/4/(5) AEGILOPS VENTRIC	From IWWPMP (International Winter Wheat Powdery Mildew Program)
343	343	CI 17739 (Pm 7)	NO PEDIGREE	From IWWPMP (International Winter Wheat Powdery Mildew Program)
344	344	NS 6530	NS YUGOSLAVIA	From IWWPMP (International Winter Wheat Powdery Mildew Program)
345	345	NS 7024	NS YUGOSLAVIA	From IWWPMP (International Winter Wheat Powdery Mildew Program)
346	346	OH 336	R 8867/ABE//TN 1685/ SAVA	From IWWPMP (International Winter Wheat Powdery Mildew Program)
347	347	OH 401	PARTIZANKA/BEAN	From IWWPMP (International Winter Wheat Powdery Mildew Program)
348	348	OH 416	CALDWELL/AMIGO	From IWWPMP (International Winter Wheat Powdery Mildew Program)
349	349	KY 83-75	SUWON 92/ARTHUR/2/ARTHUR/70-52-22	From IWWPMP (International Winter Wheat Powdery Mildew Program)
350	350	FL 302 (FLORIDA 302)	COKER 65-20//PURDNE 4946A4-18-2-10-1/HADDEN/3/VOGEL5/ANDERSON//PURDUE4946A 18-2-	From IWWPMP (International Winter Wheat Powdery Mildew Program)
351	351	FL 7927-G 26	FLORIDA 302/COKER 797	From IWWPMP (International Winter Wheat Powdery Mildew Program)
352	352	FL 7927-G 29	FLORIDA 302/COKER 797	From IWWPMP (International Winter Wheat Powdery Mildew Program)
353	353	AMIGO/C 762-2151/AMIGO/COKER 762	AMIGO/C 762-2151/AMIGO/COKER 762	From IWWPMP (International Winter Wheat Powdery Mildew Program)
354	354	GA 83022-B 3	COKER 797/MCNAIR 1813//F35.70-MO X NAC	From IWWPMP (International Winter Wheat Powdery Mildew Program)
355	355	SC 8501027	BLUEBOY II/TIFTON 72FTON 72060/ARTHUR 71/ KAVKAY/3/ NOVROS RANA/4/ COKER 76-22/5	From IWWPMP (International Winter Wheat Powdery Mildew Program)
356	356	SC 850236	SL4-78(DB-1)/7/ TIFTON 72-60/ARHUR 71/2/GABOTA/3/LOURIN II/4/ TIFTON 72-60 ARTHU	From IWWPMP (International Winter Wheat Powdery Mildew Program)
357	357	FR 88.4	BOUNTY ((V.PM. X MOISSON)9X(US 60(43) X PRIEVE)61) R3.7//((CHAMPLEIN X ARONDE)	From IWWPMP (International Winter Wheat Powdery Mildew Program)
358	358	FR 88.7	NORMAN/APEXAL//AGUILA/[(CHAMPLEIN X ARONDA)68 X (V.P.M. X MOISSON)5)]157.3.9	From IWWPMP (International Winter Wheat Powdery Mildew Program)
359	359	KM 873-1986	NO PEDIGREE	From IWWPMP (International Winter Wheat Powdery Mildew Program)
360	360	KM 137-1986	NO PEDIGREE	From IWWPMP (International Winter Wheat Powdery Mildew Program)
361	361	KM 709-1986	NO PEDIGREE	From IWWPMP (International Winter Wheat Powdery Mildew Program)
362	362	KM 4-1986	NO PEDIGREE	From IWWPMP (International Winter Wheat Powdery Mildew Program)
363	363	KM 238-1986	NO PEDIGREE	From IWWPMP (International Winter Wheat Powdery Mildew Program)
364	364	KM 676-1986	NO PEDIGREE	From IWWPMP (International Winter Wheat Powdery Mildew Program)
365	365	SMH -2226	PEDIGRE NOT AVAILABLE, SMOLICE	From IWWPMP (International Winter Wheat Powdery Mildew Program)
366	366	SMH -2228	PEDIGRE NOT AVAILABLE, SMOLICE	From IWWPMP (International Winter Wheat Powdery Mildew Program)
367	367	SMH -2501	PEDIGRE NOT AVAILABLE, SMOLICE	From IWWPMP (International Winter Wheat Powdery Mildew Program)
368	368	SMH -2233	PEDIGRE NOT AVAILABLE, SMOLICE	From IWWPMP (International Winter Wheat Powdery Mildew Program)
369	369	SMH -2567	PEDIGRE NOT AVAILABLE, SMOLICE	From IWWPMP (International Winter Wheat Powdery Mildew Program)
370	370	SMH -2516	PEDIGRE NOT AVAILABLE, SMOLICE	From IWWPMP (International Winter Wheat Powdery Mildew Program)
371	371	SMH -2378	PEDIGRE NOT AVAILABLE, SMOLICE	From IWWPMP (International Winter Wheat Powdery Mildew Program)
372	372	SMH -2609	PEDIGRE NOT AVAILABLE, SMOLICE	From IWWPMP (International Winter Wheat Powdery Mildew Program)
373	373	LITTLE CLUB	LITTLE CLUB	From IWWPMP (International Winter Wheat Powdery Mildew Program)
374	374	LOVRIN 11/AS LOVRIN 13	LOVRIN 11/AS LOVRIN 13	From IWWPMP (International Winter Wheat Powdery Mildew Program)
375	375	IW-1984 Br.149	NO PEDIGRE	From IWWPMP (International Winter Wheat Powdery Mildew Program)
376	376	NORMANDIE 13128/Pm9 + Pm2/	NO PEDIGRE	From IWWPMP (International Winter Wheat Powdery Mildew Program)
377	377	TP 1020-75	TP 114/65A X JUBILEJ X SONALIKA X AURORA)	From IWWPMP (International Winter Wheat Powdery Mildew Program)
378	378	TP 420-75	TP/65 X MANON X AURORA X KN 234)	From IWWPMP (International Winter Wheat Powdery Mildew Program)
379	379	UD 1005-6	TP114/65A X 775-127)	From IWWPMP (International Winter Wheat Powdery Mildew Program)
380	380	TP 134-87	KN 234 X S 13 X BEZOSTAJA 1 X NORIN 59 X AURORA X BEZOSTAJA 4 X MARA)	From IWWPMP (International Winter Wheat Powdery Mildew Program)
381	381	AK 298-5	BRKULJA4 X 200-842	From IWWPMP (International Winter Wheat Powdery Mildew Program)
382	382	TP 433-73	TP 114/65A X JUBILEJ	From IWWPMP (International Winter Wheat Powdery Mildew Program)
383	383	GP 6191-269	5517-A-5-5-1 P3 X RUSALKA X MEHGRAS	From IWWPMP (International Winter Wheat Powdery Mildew Program)
384	384	AK 302-1	PURDNE X KAVKAZ)	From IWWPMP (International Winter Wheat Powdery Mildew Program)
385	385	UD 1623-2	KORMORAN X AURORA X RUSALKA X ZG 2109/68	From IWWPMP (International Winter Wheat Powdery Mildew Program)
386	386	TP 420-48	TP 114/65 X MANON X AURORA X KN 234)	From IWWPMP (International Winter Wheat Powdery Mildew Program)
387	387	IWWRN 206/82		From IWWPMP (International Winter Wheat Powdery Mildew Program)
388	388	IWWRN 95/83		From IWWPMP (International Winter Wheat Powdery Mildew Program)
389	389	IWWRN 104/84		From IWWPMP (International Winter Wheat Powdery Mildew Program)
390	390	IWWRN 115/84		From IWWPMP (International Winter Wheat Powdery Mildew Program)
391	391	IWWRN 118/84		From IWWPMP (International Winter Wheat Powdery Mildew Program)
392	392	KS 1092/77	Pi "S" GB 55 X 5840/P65	From IWWPMP (International Winter Wheat Powdery Mildew Program)
393	393	TS WWSN 345/84	JE 2182-2E-0E	From IWWPMP (International Winter Wheat Powdery Mildew Program)
394	394	IWWPM 66/88	KRONGHWEL	From IWWPMP (International Winter Wheat Powdery Mildew Program)
395	395	TS WWSN 561/84	JE1627-4E-1E-2E-0E	From IWWPMP (International Winter Wheat Powdery Mildew Program)
396	396	TS WWSN 771/84	SWM 765784-01H-1H-1H	From IWWPMP (International Winter Wheat Powdery Mildew Program)
397	397	TSPSN 159/82	II-58-17 X PCH-VG9052	From IWWPMP (International Winter Wheat Powdery Mildew Program)
398	398	UD 1220-1	550-2 X ACMER	From IWWPMP (International Winter Wheat Powdery Mildew Program)
399	399	ADRN 46/88	GAL/NH/H567,71/3/SERI82//4/CAL/NH)	From IWWPMP (International Winter Wheat Powdery Mildew Program)
400	400	ADRN 113/88	CMH 72A.576/4/NAC7b	From IWWPMP (International Winter Wheat Powdery Mildew Program)
401	401	ADRN 113/88	CMH 72A.576/4/NAC7b	From IWWPMP (International Winter Wheat Powdery Mildew Program)
402	402	ADRN 50/88	FAN415 X RL 6010 X JUP 73)	From IWWPMP (International Winter Wheat Powdery Mildew Program)
403	403	GP 6144-42	(C 134 X NS-4R X 2828-14)	From IWWPMP (International Winter Wheat Powdery Mildew Program)
404	404	UC-N-74/24-6/1	TR. TIMOPHEEVI X AEG. SQUAROSA X .....?	From IWWPMP (International Winter Wheat Powdery Mildew Program)
405	405	GP 5012-3	RUSALKA X NS-4R)	From IWWPMP (International Winter Wheat Powdery Mildew Program)
406	406	UD 428-2	LIBELLULA X PURDUE 5565C-44-3 X ER 19-16)	From IWWPMP (International Winter Wheat Powdery Mildew Program)
407	407	KM -8/89	(SAVA X 156-36) X (PURDNE ARTHUR X 73-557) X OAZIS	From IWWPMP (International Winter Wheat Powdery Mildew Program)
408	408	KM -11/89	PURDUE ARTUHR X 73-557) X OAZIS	From IWWPMP (International Winter Wheat Powdery Mildew Program)
409	409	KM -13/89	PURDUE ARTUHR X 73-557) X OAZIS	From IWWPMP (International Winter Wheat Powdery Mildew Program)
410	410	KM -15/89	ODESKAJA 75X 50-18)F1 X (WISCONSIN X KENYA PAGE)	From IWWPMP (International Winter Wheat Powdery Mildew Program)
411	411	KM -47/89	(NADADORES 63 X SAN PASTORE X TPR 354)X (RUSALKA X AGR. GLAUKUM X AURORA) X TAIN	From IWWPMP (International Winter Wheat Powdery Mildew Program)
412	412	KM -54/89	ODESKAJA 75X 50-18)F1 X 5-IV-IP X 3003-10 AK	From IWWPMP (International Winter Wheat Powdery Mildew Program)
413	413	KM -67/89	(RUSALKA X RECORD) X (PURDUE AB X SADOVO 1) X 112-52-2 IP	From IWWPMP (International Winter Wheat Powdery Mildew Program)
414	414	KM -122/89	(PURDUE AB X SADOVO 1) X ČARODEJKA X 79-187 IP	From IWWPMP (International Winter Wheat Powdery Mildew Program)
415	415	KM -137/89	KENYA LEOPARD X SADOVO 1) X (305-16 X TP 114/65A/X SADOVO 1) X 387-13 X VRACA X	From IWWPMP (International Winter Wheat Powdery Mildew Program)
416	416	KM -157/89	PURDUE AB X SADOVO 1 )X (NADADORES 63 X SAN PASTORE X TPR 354) X 277-100 IP	From IWWPMP (International Winter Wheat Powdery Mildew Program)
417	417	KM -193/89	(JUBILEJ X VRACA) X (VRACA X AEG. OVATA) X 415- 190 IP	From IWWPMP (International Winter Wheat Powdery Mildew Program)
418	418	KM -162/89	(PURDUE AB X SADOVO 1 )X (ZLATNA DOLINA X 780-28)X (NADADORES 63 X SAN PASTORE X	From IWWPMP (International Winter Wheat Powdery Mildew Program)
419	419	KM -175/89	(NADADORES 63 X SAN PASTORE X TPR 354)X (RUSALKA X AGR. GLAUKUM X AURORA) X 522-	From IWWPMP (International Winter Wheat Powdery Mildew Program)
420	420	22 – 5	NO PEDIGREE	From IWWPMP (International Winter Wheat Powdery Mildew Program)
421	421	AXMINSTER/ 8* CHANCELLO CI 14114 /Pm1/	AXMINSTER/ 8* CHANCELLOR	From IWWPMP (International Winter Wheat Powdery Mildew Program)
422	422	HOPE/8*CHACELLO CI 14125 /Pm5/	HOPE/8*CHACELLOR	From IWWPMP (International Winter Wheat Powdery Mildew Program)
423	423	TP 114 PI 405718 /Pm6/		From IWWPMP (International Winter Wheat Powdery Mildew Program)
424	424	CI 15888 (Ma)	NO PEDIGREE	From IWWPMP (International Winter Wheat Powdery Mildew Program)
425	425	CI 15886	NO PEDIGREE	From IWWPMP (International Winter Wheat Powdery Mildew Program)
426	426	CI 15887	NO PEDIGREE	From IWWPMP (International Winter Wheat Powdery Mildew Program)
427	427	781197-3	C68-15*2//LIBELLULA/AURORA	From IWWPMP (International Winter Wheat Powdery Mildew Program)
428	428	801468	COKER 762/GA 74-19-1-1	From IWWPMP (International Winter Wheat Powdery Mildew Program)
429	429	TX 82 D 4751	AMIGO/TX 71A 106-5	From IWWPMP (International Winter Wheat Powdery Mildew Program)
430	430	TX 86 D 1443	WHEATON/TAM107	From IWWPMP (International Winter Wheat Powdery Mildew Program)
431	431	SC 862 552	AXMINSTER/8*CC/2/ DOUBLE CROP/3/CO747/4/KNOX62/CO70-14/2/AXMINSTER/3/LOURIN II/4	From IWWPMP (International Winter Wheat Powdery Mildew Program)
432	432	XW 571	HADDEN*2/3/GA1123/NOR10-BREV//TENMARQ/4/MO W 6582/ REDCOAT/5/PIONEER 2550 Sib	From IWWPMP (International Winter Wheat Powdery Mildew Program)
433	433	81401 A1-42-1	CALDWELL*2/IN65309	From IWWPMP (International Winter Wheat Powdery Mildew Program)
434	434	PJ 170911	NO PEDIGREE	From IWWPMP (International Winter Wheat Powdery Mildew Program)
435	435	MCNAIR 701	MCNAIR 701	From IWWPMP (International Winter Wheat Powdery Mildew Program)
436	436	MC.NAIR 1789	NO PEDIGREE	From IWWPMP (International Winter Wheat Powdery Mildew Program)
437	437	SMH 1428	MARIS HUNTSMAN/NS 12-07	From IWWPMP (International Winter Wheat Powdery Mildew Program)
438	438	TP 229	NO PEDIGREE	From IWWPMP (International Winter Wheat Powdery Mildew Program)
439	439	GK 602/ZG 2444	GK 602/ZG 2444	From IWWPMP (International Winter Wheat Powdery Mildew Program)
440	440	OTPORNE NA RĐU 1978/79 Br.39	NO PEDIGREE	From IWWPMP (International Winter Wheat Powdery Mildew Program)
441	441	LAD 24797	NO PEDIGREE	From IWWPMP (International Winter Wheat Powdery Mildew Program)
442	442	CHD 1113-78	CHD 1113-78	From IWWPMP (International Winter Wheat Powdery Mildew Program)
443	443	RALLEY	PROVIDENCE/GARNET//BOHEMIAN WHEAT	From IWWPMP (International Winter Wheat Powdery Mildew Program)
444	444	MD 55-111-82	SUWON 92/3/THORN*5/199-4/2/RILEY	From IWWPMP (International Winter Wheat Powdery Mildew Program)
445	445	SC 820647	CHUL/*8 CHANCELLOR/MCNAIR701 /2/KAVKAZ	From IWWPMP (International Winter Wheat Powdery Mildew Program)
446	446	MV 11-83	MV 11-83	From IWWPMP (International Winter Wheat Powdery Mildew Program)
447	447	MV 14-83	ZG 883-73/RUBIN/2/ZG 884-73/ARTHUR	From IWWPMP (International Winter Wheat Powdery Mildew Program)
448	448	MV 19-83	MV 19-83	From IWWPMP (International Winter Wheat Powdery Mildew Program)
449	449	SC 790079	KNOX62/COKER 70-14	From IWWPMP (International Winter Wheat Powdery Mildew Program)
450	450	MORRIS HUNTSMAN/2/VPM MOISSON,BULK PV63-6	MORRIS HUNTSMAN/2/VPM MOISSON,BULK PV63-6	From IWWPMP (International Winter Wheat Powdery Mildew Program)
451	451	SC 840083	NO PEDIGREE	From IWWPMP (International Winter Wheat Powdery Mildew Program)
452	452	FR 81-16	AEGILOPS VENTICOSA/TRITICUM PERSICUM/MARNE*3/3/MOISSON/4/(68)CHAMPLEIN/ARONDE, B	From IWWPMP (International Winter Wheat Powdery Mildew Program)
453	453	FR 84-2	AEGILOPS VENTICOSA/TRITICUM PERSICUM/2/MARNE*3/3/MOISSON(4)/4/CHAMPLEIN/ARONDE(6	From IWWPMP (International Winter Wheat Powdery Mildew Program)
454	454	CI 17760	NO PEDIGREE	From IWWPMP (International Winter Wheat Powdery Mildew Program)
455	455	VA 85-52-34	CI 13836/9*CC//ART OR(VA 68-22-7//OASIS/VA 68-24-42)	From IWWPMP (International Winter Wheat Powdery Mildew Program)
456	456	VA 85-54-290	COKER 76-35/SEVERAL	From IWWPMP (International Winter Wheat Powdery Mildew Program)
457	457	VA 89-52-78	COKER 65-20/ART*2//AXM/9*CC/3/2* SALUDA/4/VA71-54-147/COKER 68-15	From IWWPMP (International Winter Wheat Powdery Mildew Program)
458	458	MD 80004-62	EARLY HOLLEY//LIBELLULA/POTOMAC/3/EARLY HOLLY//AOBAKOMUGI/COKER 68-15	From IWWPMP (International Winter Wheat Powdery Mildew Program)
459	459	MD 80004-72	EARLY HOLLEY//LIBELLULA/POTOMAC/3/EARLY HOLLY//AOBAKOMUGI/COKER 68-15	From IWWPMP (International Winter Wheat Powdery Mildew Program)
460	460	MD 81012-33	LIBELLULA/BLUEBOY// MD55-114-03/3/MD55-133-69/4/ EARLY HOLLEY//DOUBLECROP/AOBAKO	From IWWPMP (International Winter Wheat Powdery Mildew Program)
461	461	MD 81034-87	MD 55-183-04/BEZOSTAYA-1//ARTHUR/3/TIFTON 72-54/VA 72-54-14//EARLY HOLLEY/ILL 70	From IWWPMP (International Winter Wheat Powdery Mildew Program)
462	462	GA 811268-3-2-1-4	C 747//ROY/6TB-227	From IWWPMP (International Winter Wheat Powdery Mildew Program)
463	463	GA83170-5-5-8	GA 73054//BLUEBOY/ILL 77-2656	From IWWPMP (International Winter Wheat Powdery Mildew Program)
464	464	GA 80599-5-1-1	GA 74-33-2-1-1// C 73-18/DOUBLECROP	From IWWPMP (International Winter Wheat Powdery Mildew Program)
465	465	GA 80599-5-1-4	GA 80599-5-1-4	From IWWPMP (International Winter Wheat Powdery Mildew Program)
466	466	GA 821066-1-7-2-1	GA 73054//STACY/AL"S"	From IWWPMP (International Winter Wheat Powdery Mildew Program)
467	467	FR 90.2	MH3/R3.7//R3.7/(DUCAT/VPM.M4//TALENT/MIRONOVSKAIA	From IWWPMP (International Winter Wheat Powdery Mildew Program)
468	468	FR 90.7	VPM MUTANT RJ 1.5/AVALON//P 4363/ KRONJUWEL	From IWWPMP (International Winter Wheat Powdery Mildew Program)
469	469	FR 90.8	R3.7/BOUNTY//CAPITOLE///R3.7/BOUNTY//HARDI	From IWWPMP (International Winter Wheat Powdery Mildew Program)
470	470	TX 88D 3592	T X 79D 1367*3/SIOUXLAND	From IWWPMP (International Winter Wheat Powdery Mildew Program)
471	471	74896	VIRTUE/3/ZENITH/NS611//LICHTI/PROBUS*4	From IWWPMP (International Winter Wheat Powdery Mildew Program)
472	472	75123	VPM/MOISSON/3/ZENITH/BAČKA//KAVKAZ	From IWWPMP (International Winter Wheat Powdery Mildew Program)
473	473	SC 870087	MD 552862/SI 5	From IWWPMP (International Winter Wheat Powdery Mildew Program)
474	474	ZG 2047/85	NO PEDIGREE	From IWWPMP (International Winter Wheat Powdery Mildew Program)
475	475	MARDLER	NO PEDIGREE	From IWWPMP (International Winter Wheat Powdery Mildew Program)
476	476	MD 5517380	NO PEDIGREE	From IWWPMP (International Winter Wheat Powdery Mildew Program)
477	477	STOA S	NO PEDIGREE	From IWWPMP (International Winter Wheat Powdery Mildew Program)
478	478	FR 88.12	80R(AURORA/AVALON)83	From IWWPMP (International Winter Wheat Powdery Mildew Program)
479	479	ALONDRA 110/*2 IAS 54/6	NO PEDIGREE	From IWWPMP (International Winter Wheat Powdery Mildew Program)
480	480	OR 8300801	CLEOPATRA/PICHON//ZENSONTLI	From IWWPMP (International Winter Wheat Powdery Mildew Program)
481	481	KM 238	(WEINENSTEPHAN 378 X MIRONOVSKAIA 808) X SAN PASTORE	From IWWPMP (International Winter Wheat Powdery Mildew Program)
482	482	SMH -2428	NO PEDIGREE	From IWWPMP (International Winter Wheat Powdery Mildew Program)
483	483	SAPPO	WEIBULL177-62/WEIBULL 176-62	From IWWPMP (International Winter Wheat Powdery Mildew Program)
484	484	CI 14119 /Pm 2+/		From IWWPMP (International Winter Wheat Powdery Mildew Program)
485	485	CI 14120 /Pm 3a/		From IWWPMP (International Winter Wheat Powdery Mildew Program)
486	486	CI 14121 /Pm 36/		From IWWPMP (International Winter Wheat Powdery Mildew Program)
487	487	CI 14122 /Pm 3c/		From IWWPMP (International Winter Wheat Powdery Mildew Program)
488	488	COKER 983		From IWWPMP (International Winter Wheat Powdery Mildew Program)
489	489	COKER 983		From IWWPMP (International Winter Wheat Powdery Mildew Program)
490	490	COKER 983		From IWWPMP (International Winter Wheat Powdery Mildew Program)
491	491	COKER 983		From IWWPMP (International Winter Wheat Powdery Mildew Program)
492	492	COKER 983		From IWWPMP (International Winter Wheat Powdery Mildew Program)
493	493	DOLOMIT		From IWWPMP (International Winter Wheat Powdery Mildew Program)
494	494	DOLOMIT		From IWWPMP (International Winter Wheat Powdery Mildew Program)
495	495	DOLOMIT		From IWWPMP (International Winter Wheat Powdery Mildew Program)
496	496	DOLOMIT		From IWWPMP (International Winter Wheat Powdery Mildew Program)
497	497	DOLOMIT		From IWWPMP (International Winter Wheat Powdery Mildew Program)
498	498	COKER 747 (Pm 6)	NO PEDIGREE	From IWWPMP (International Winter Wheat Powdery Mildew Program)
499	499	COKER 983 (Pm 5+Pm 6)	NO PEDIGREE	From IWWPMP (International Winter Wheat Powdery Mildew Program)
500	500	MD 81220 -44	MD 55-286-21/BEZOSTAJA	From IWWPMP (International Winter Wheat Powdery Mildew Program)
501	501	VA 90-52-49	HUNTER/WHEELER	From IWWPMP (International Winter Wheat Powdery Mildew Program)
502	502	VA 90-52-82	VA 79-52-6/GO 4779	From IWWPMP (International Winter Wheat Powdery Mildew Program)
503	503	VA 90-52-93	FL 737-63-12-2-12/TYLER/5/CI 13836/9*CC//WLR/3/SVRN/4/FLND/6/TYL	From IWWPMP (International Winter Wheat Powdery Mildew Program)
504	504	SC 880258	SL4/64-78/6/TIFT.72-60/ARTHUR 71/2/GABOTA/3/LOURIN II/4/TIFT.72-60/ARTHUR 71/5/B	From IWWPMP (International Winter Wheat Powdery Mildew Program)
505	505	SC 880831	CIQENA/COKER 76-22/21 F 172185/3/ HOLLY E/4/ SLN/64-78/6/ TIFT 72-60/ARTHUR 71	From IWWPMP (International Winter Wheat Powdery Mildew Program)
506	506	GA 85323-C 15-2	FL 302/KAY	From IWWPMP (International Winter Wheat Powdery Mildew Program)
507	507	GA 83213-13-1-5	76194 RA 6//IPM 81-2093/C 797	From IWWPMP (International Winter Wheat Powdery Mildew Program)
508	508	GA 83228-4-4-2	MD 73005/73-1-5-2-3// C797/CALDWELL	From IWWPMP (International Winter Wheat Powdery Mildew Program)
509	509	GA 841465-2-1-1-3	C 762/FL 302//76-34	From IWWPMP (International Winter Wheat Powdery Mildew Program)
510	510	GA 841465-2-1-1-4	C 762/FL 302//76-34	From IWWPMP (International Winter Wheat Powdery Mildew Program)
511	511	GA 84034-1-4-3-1	72-22-5/C916//76-9-2-4-5	From IWWPMP (International Winter Wheat Powdery Mildew Program)
512	512	84 C -34 -1	SALUDA/84 VA63//COKER 82-28/COKER 84-33	From IWWPMP (International Winter Wheat Powdery Mildew Program)
513	513	83 C -7 -1	FL 737-63-12-2-12/TYLER//T 70-302/NAPB 316A-78	From IWWPMP (International Winter Wheat Powdery Mildew Program)
514	514	83146 C -1-9-6-3-1	BENHUR B//ARTHUR TYPE/KNOX TYPE/3/ARTHUR TYPE/NY 5715 AB-3B-2/TYLER//AUBURN	From IWWPMP (International Winter Wheat Powdery Mildew Program)
515	515	83597 A1 -1 -3 -2 -1	CAR422-ANA/TYLER/4/BEHUR B//ARTHUR TYPE/KNOX TYPE/3/ ARTHUR TYPE/NY 5715 AB-3B-2	From IWWPMP (International Winter Wheat Powdery Mildew Program)
516	516	HLEBNA	HLEBNA	From IWWPMP (International Winter Wheat Powdery Mildew Program)
517	517	NS – 3205	NS – 3205	From IWWPMP (International Winter Wheat Powdery Mildew Program)
518	518	NOVOSADSKA	NOVOSADSKA	From IWWPMP (International Winter Wheat Powdery Mildew Program)
519	519	CH 75108	HOESER 480-73-EIGER	From IWWPMP (International Winter Wheat Powdery Mildew Program)
520	520	CH 75448	H 86 R 402,((AEGILOPS SQUARROSA 33) T. DICOCCUM 119) BLE TENDRE?)//(VPM/MOISSON)	From IWWPMP (International Winter Wheat Powdery Mildew Program)
521	521	NRPB 88 – 1722	MULIN X MISSION	From IWWPMP (International Winter Wheat Powdery Mildew Program)
522	522	FR 91.6	BOUTY/R3.7//157.6/VASCO	From IWWPMP (International Winter Wheat Powdery Mildew Program)
523	523	FR 91.16	SECOND CYCLE OF RECURRENT SELECTION FROM A PYRAMIDAL CROSS WITH 16 PARENTS	From IWWPMP (International Winter Wheat Powdery Mildew Program)
524	524	SR 5	SR 5	From IWWPMP (International Winter Wheat Powdery Mildew Program)
525	525	SR 6	SR 6	From IWWPMP (International Winter Wheat Powdery Mildew Program)
526	526	SR 8	SR 8	From IWWPMP (International Winter Wheat Powdery Mildew Program)
527	527	SR 13	SR 13	From IWWPMP (International Winter Wheat Powdery Mildew Program)
528	528	SR 10	SR 10	From IWWPMP (International Winter Wheat Powdery Mildew Program)
529	529	SR 1	SR 1	From IWWPMP (International Winter Wheat Powdery Mildew Program)
530	530	SR 14	SR 14	From IWWPMP (International Winter Wheat Powdery Mildew Program)
531	531	SR 16	SR 16	From IWWPMP (International Winter Wheat Powdery Mildew Program)
532	532	HOPE	HOPE	From IWWPMP (International Winter Wheat Powdery Mildew Program)
533	533	BARBEE	OMAR/1834=SEL.3//PI 178383/CI 13431	From IWWPMP (International Winter Wheat Powdery Mildew Program)
534	534	HOPE 1 D	NO PEDIGREE	From IWWPMP (International Winter Wheat Powdery Mildew Program)
535	535	D 117 -5 -12	NO PEDIGREE	From IWWPMP (International Winter Wheat Powdery Mildew Program)
536	536	DIMITROVKA 5-12	NO PEDIGREE	From IWWPMP (International Winter Wheat Powdery Mildew Program)
537	537	DIMITROVKA 5-2	NO PEDIGREE	From IWWPMP (International Winter Wheat Powdery Mildew Program)
538	538	ELITE LINES N.SAD Br.41	NO PEDIGREE	From IWWPMP (International Winter Wheat Powdery Mildew Program)
539	539	ELITE LINES N.SAD Br.348	NO PEDIGREE	From IWWPMP (International Winter Wheat Powdery Mildew Program)
540	540	ELITE LINES N.SAD Br.350	NO PEDIGREE	From IWWPMP (International Winter Wheat Powdery Mildew Program)
541	541	ELITE LINES N.SAD Br.400	NO PEDIGREE	From IWWPMP (International Winter Wheat Powdery Mildew Program)
542	542	ISEPTON Br.21	NO PEDIGREE	From IWWPMP (International Winter Wheat Powdery Mildew Program)
543	543	ISEPTON Br.139	NO PEDIGREE	From IWWPMP (International Winter Wheat Powdery Mildew Program)
544	544	ISEPTON Br.176	NO PEDIGREE	From IWWPMP (International Winter Wheat Powdery Mildew Program)
545	545	ISEPTON Br.186	NO PEDIGREE	From IWWPMP (International Winter Wheat Powdery Mildew Program)
546	546	STAMPELLI WW	NO PEDIGREE	From IWWPMP (International Winter Wheat Powdery Mildew Program)
547	547	IW -1984 Br.136	NO PEDIGREE	From IWWPMP (International Winter Wheat Powdery Mildew Program)
548	548	IW -1984 Br.148	NO PEDIGREE	From IWWPMP (International Winter Wheat Powdery Mildew Program)
549	549	IW -1984 Br.149	NO PEDIGREE	From IWWPMP (International Winter Wheat Powdery Mildew Program)
550	550	P 4379 – 80	RECORD/MEXICO 40/2/LP 10189, P4379-80	From IWWPMP (International Winter Wheat Powdery Mildew Program)
551	551	V 650	V 650	From IWWPMP (International Winter Wheat Powdery Mildew Program)
552	552	TANSEL	NO PEDIGREE	From IWWPMP (International Winter Wheat Powdery Mildew Program)
553	553	FUND 262	NO PEDIGREE	From IWWPMP (International Winter Wheat Powdery Mildew Program)
554	554	AK 211 -66	200-994/3969-30	From IWWPMP (International Winter Wheat Powdery Mildew Program)
555	555	ID 1623 -2	KORMORAN/AURORA/RUSSALKA/689A/ZG 2109-68	From IWWPMP (International Winter Wheat Powdery Mildew Program)
556	556	7202 103	US 60-43/3/7.17/R G/2/US 60-43	From IWWPMP (International Winter Wheat Powdery Mildew Program)
557	557	SSK – 1986/87 Br.30	NO PEDIGREE	From IWWPMP (International Winter Wheat Powdery Mildew Program)
558	558	HALLE STAMM 13471	NO PEDIGREE	From IWWPMP (International Winter Wheat Powdery Mildew Program)
559	559	WEINENSTEPHAN M 1	KOGA/3/LICHTI FRUH//LICHTI FRUH/SCHWARZER PERSISCHER	From IWWPMP (International Winter Wheat Powdery Mildew Program)
560	560	VI 112-2-7T-4B -1T	CI 12633/Pm2+6Pm6/(WISCONSIN 245)/3*BONZA	From IWWPMP (International Winter Wheat Powdery Mildew Program)
561	561	NORKA Xcc 8 /Pm1/		From IWWPMP (International Winter Wheat Powdery Mildew Program)
562	562	OTPORNE NA RĐU 1978/79 Br.39	NO PEDIGREE	From IWWPMP (International Winter Wheat Powdery Mildew Program)
563	563	KAVKAZ		From IWWPMP (International Winter Wheat Powdery Mildew Program)
564	564	KRAJINKA		From IWWPMP (International Winter Wheat Powdery Mildew Program)
565	565	MORAVA		From IWWPMP (International Winter Wheat Powdery Mildew Program)
566	566	KRAGUJEVAČKA 56		From IWWPMP (International Winter Wheat Powdery Mildew Program)
567	567	SAVA		From IWWPMP (International Winter Wheat Powdery Mildew Program)
568	568	KOSMAJKA		From IWWPMP (International Winter Wheat Powdery Mildew Program)
569	569	ZLATNA DOLINA		From IWWPMP (International Winter Wheat Powdery Mildew Program)
570	570	NOVOSADSKA RANA 2		From IWWPMP (International Winter Wheat Powdery Mildew Program)
571	571	PARTIZANKA		From IWWPMP (International Winter Wheat Powdery Mildew Program)
572	572	ORAŠANKA		From IWWPMP (International Winter Wheat Powdery Mildew Program)
573	573	ŠUMADIJA		From IWWPMP (International Winter Wheat Powdery Mildew Program)
574	574	ZASTAVA		From IWWPMP (International Winter Wheat Powdery Mildew Program)
575	575	BISERKA		From IWWPMP (International Winter Wheat Powdery Mildew Program)
576	576	BEZOSTAJA		From IWWPMP (International Winter Wheat Powdery Mildew Program)
577	577	GRUŽANKA		From IWWPMP (International Winter Wheat Powdery Mildew Program)
578	578	KRAGUJEVČANKA 58		From IWWPMP (International Winter Wheat Powdery Mildew Program)
579	579	JUGOSLAVIJA		From IWWPMP (International Winter Wheat Powdery Mildew Program)
580	580	MAČVANKA 2		From IWWPMP (International Winter Wheat Powdery Mildew Program)
581	581	POSAVKA 2		From IWWPMP (International Winter Wheat Powdery Mildew Program)
582	582	POMORAVKA		From IWWPMP (International Winter Wheat Powdery Mildew Program)
583	583	KOLUBARA		From IWWPMP (International Winter Wheat Powdery Mildew Program)
584	584	ZELENGORA		From IWWPMP (International Winter Wheat Powdery Mildew Program)
585	585	ISKRA		From IWWPMP (International Winter Wheat Powdery Mildew Program)
586	586	UNA isto		From IWWPMP (International Winter Wheat Powdery Mildew Program)
587	587	UNA isto		From IWWPMP (International Winter Wheat Powdery Mildew Program)
588	588	BARANJKA		From IWWPMP (International Winter Wheat Powdery Mildew Program)
589	589	DOBRA		From IWWPMP (International Winter Wheat Powdery Mildew Program)
590	590	NOVA MARIJA		From IWWPMP (International Winter Wheat Powdery Mildew Program)
591	591	NOVA ZLATNA		From IWWPMP (International Winter Wheat Powdery Mildew Program)
592	592	MOSLAVKA		From IWWPMP (International Winter Wheat Powdery Mildew Program)
593	593	SUPER ZLATNA		From IWWPMP (International Winter Wheat Powdery Mildew Program)
594	594	BEOGRADSKA KRUPNA		From IWWPMP (International Winter Wheat Powdery Mildew Program)
595	595	ZLATOKOSA		From IWWPMP (International Winter Wheat Powdery Mildew Program)
596	596	VUČEDOLKA		From IWWPMP (International Winter Wheat Powdery Mildew Program)
597	597	SKOPLJANKA		From IWWPMP (International Winter Wheat Powdery Mildew Program)
598	598	OSJEČANKA		From IWWPMP (International Winter Wheat Powdery Mildew Program)
599	599	NOVOSADSKA CRVENA		From IWWPMP (International Winter Wheat Powdery Mildew Program)
600	600	FR 83-2	MARIS HUNTSMAN/2/VPM/MOISSON(4)/3/RAZON/TALENT,C 39	From IWWPMP (International Winter Wheat Powdery Mildew Program)
601	601	FR 832	MARIS HUNTSMAN/2/VPM/MOISSON(4)/3/RAZON/TALENT,C 39	From IWWPMP (International Winter Wheat Powdery Mildew Program)
602	602	SR -9 G		From IWWPMP (International Winter Wheat Powdery Mildew Program)
603	603	SR -17		From IWWPMP (International Winter Wheat Powdery Mildew Program)
604	604	SR -21		From IWWPMP (International Winter Wheat Powdery Mildew Program)
605	605	SR -22		From IWWPMP (International Winter Wheat Powdery Mildew Program)
606	606	SR -24		From IWWPMP (International Winter Wheat Powdery Mildew Program)
607	607	SR -25		From IWWPMP (International Winter Wheat Powdery Mildew Program)
608	608	SR -26		From IWWPMP (International Winter Wheat Powdery Mildew Program)
609	609	SR -27		From IWWPMP (International Winter Wheat Powdery Mildew Program)
610	610	SR -29		From IWWPMP (International Winter Wheat Powdery Mildew Program)
611	611	SR -30		From IWWPMP (International Winter Wheat Powdery Mildew Program)
612	612	SR -32		From IWWPMP (International Winter Wheat Powdery Mildew Program)
613	613	SR -33		From IWWPMP (International Winter Wheat Powdery Mildew Program)
614	614	SR -37		From IWWPMP (International Winter Wheat Powdery Mildew Program)
615	615	SR -11		From IWWPMP (International Winter Wheat Powdery Mildew Program)
616	616	SR -9 E		From IWWPMP (International Winter Wheat Powdery Mildew Program)
617	617	SR –Tt 1		From IWWPMP (International Winter Wheat Powdery Mildew Program)
618	618	SR 9 B		From IWWPMP (International Winter Wheat Powdery Mildew Program)
619	619	CHANCELLOR	CHANCELLOR	From IWWPMP (International Winter Wheat Powdery Mildew Program)
620	620	Ci 14114 /Pm1/		From IWWPMP (International Winter Wheat Powdery Mildew Program)
621	621	Ci 14118 /Pm2/		From IWWPMP (International Winter Wheat Powdery Mildew Program)
622	622	Ci 14119 /Pm2 /		From IWWPMP (International Winter Wheat Powdery Mildew Program)
623	623	Ci 14120 /Pm3a/		From IWWPMP (International Winter Wheat Powdery Mildew Program)
624	624	Ci 14121 /Pm3b/		From IWWPMP (International Winter Wheat Powdery Mildew Program)
625	625	Ci 14122 /Pm3c/		From IWWPMP (International Winter Wheat Powdery Mildew Program)
626	626	Ci 14123 /Pm4 /		From IWWPMP (International Winter Wheat Powdery Mildew Program)
627	627	Ci 14124 /Pm4 /		From IWWPMP (International Winter Wheat Powdery Mildew Program)
628	628	Ci 14125 /Pm5 /		From IWWPMP (International Winter Wheat Powdery Mildew Program)
629	629	Ci 4055718 /Pm2+Pm6/		From IWWPMP (International Winter Wheat Powdery Mildew Program)
630	630	Ci 14189 /Pm 7/		From IWWPMP (International Winter Wheat Powdery Mildew Program)
631	631	Pi 361879 /Pm8/	NO PEDIGREE	From IWWPMP (International Winter Wheat Powdery Mildew Program)
632	632	Ci 15888 /Ma/	NO PEDIGREE	From IWWPMP (International Winter Wheat Powdery Mildew Program)
633	633	Ci 15886	NO PEDIGREE	From IWWPMP (International Winter Wheat Powdery Mildew Program)
634	634	Ci 15887	NO PEDIGREE	From IWWPMP (International Winter Wheat Powdery Mildew Program)
635	635	Ci 17739	NO PEDIGREE	From IWWPMP (International Winter Wheat Powdery Mildew Program)
636	636	Ci 17760	NO PEDIGREE	From IWWPMP (International Winter Wheat Powdery Mildew Program)
637	637	AMIGO /Pm 17/	AMIGO	From IWWPMP (International Winter Wheat Powdery Mildew Program)
638	638	CHANCELLOR	CHANCELLOR	From IWWPMP (International Winter Wheat Powdery Mildew Program)
639	639	COKER 747 /Pm6/	NO PEDIGREE	From IWWPMP (International Winter Wheat Powdery Mildew Program)
640	640	COKER 983 /Pm5+Pm6/	NO PEDIGREE	From IWWPMP (International Winter Wheat Powdery Mildew Program)
641	641	87467 -14 -1 -4		From IWWPMP (International Winter Wheat Powdery Mildew Program)
642	642	87105 -1-2-2-3		From IWWPMP (International Winter Wheat Powdery Mildew Program)
643	643	87340-1-3-7-1		From IWWPMP (International Winter Wheat Powdery Mildew Program)
644	644	LA 86819-xxx-2		From IWWPMP (International Winter Wheat Powdery Mildew Program)
645	645	OH 521		From IWWPMP (International Winter Wheat Powdery Mildew Program)
646	646	FR 94.3		From IWWPMP (International Winter Wheat Powdery Mildew Program)
647	647	FR 94.14		From IWWPMP (International Winter Wheat Powdery Mildew Program)
648	648	FR 94.18		From IWWPMP (International Winter Wheat Powdery Mildew Program)
649	649	KV 149	Triticum aestivum var.veletinum - compactoides	Wild relatives
650	650	KV 151	Triticum aestivum var.lutescens (Chinese spring)	Wild relatives
651	651	KV 152	Triticum abyssinicum (Triticum aethiopium) Jacubs	Wild relatives
652	652	KV 154	Triticum paleocolchicum Men. (Triticum georgicum Dek.)	Wild relatives
653	653	KV 155	Triticum paleocolchicum	Wild relatives
654	654	KV 156	Triticum vavilovi var.vaneum Jacubs	Wild relatives
655	655	KV 157	Triticum macha var.subletshumicum i paleo-imereticum	Wild relatives
656	656	KV 160	Triticum dicoccoides var.aaronsohni; Tr.mucha var. sub-megrelicum	Wild relatives
657	657	KV 161	Triticum boeoticum var.boeoticum Boiss	Wild relatives
658	658	KV 163	Triticum monococcum L. var.vulgare Korn	Wild relatives
659	659	KV 167	Triticum dicoccoides Korn var.kotschyanum Schulz	Wild relatives
660	660	KV 168	Triticum dicoccum Schubl var.arras Hochst, var.farum Korn, var.atratum Korn	Wild relatives
661	661	KV 169	Triticum dicoccum Schubl var.atratum, var.farum, var.rufum Korn	Wild relatives
662	662	KV 170	Triticum dicoccum var.atratum, var.albira mosum, var.fuchsci Korn	Wild relatives
663	663	KV 171	Triticum dicoccum var.atratum, var.farum, var.rufum Korn	Wild relatives
664	664	KV 173	Triticum diccocum var. Melanopus Korn	Wild relatives
665	665	KV 174	Triticum durum var.africanum Korn	Wild relatives
666	666	KV 175	Triticum durum var.hordeiforme, var. affine Korn	Wild relatives
667	667	KV 176	Triticum durum var.murciense Korn	Wild relatives
668	668	KV 177	Triticum diccocum var. Obscurum Korn; Tr. orientale Perc.var.insigne;Tr carthlic	Wild relatives
669	669	KV 178	Triticum diccocum var. fuliginosum Zhuk	Wild relatives
670	670	KV 179	Triticum polonicum L. var.vestitium Korn, var.gracile, var. villosum Desv	Wild relatives
671	671	KV 180	Triticum polonicum var.ispahanicum Korn	Wild relatives
672	672	KV 181	Triticum turgidum L. var.nigrobarbatum Korn, var. dreischianum, var.linnaenum	Wild relatives
673	673	KV 182	Triticum compactum Host var.icterinum Korn, var.humboldtii Korn, var.fetisowii	Wild relatives
674	674	KV 183	Tritcum macha Deket var.creticum Korn var. sub-letschumicum, var. paleo-imeretic	Wild relatives
675	675	KV 183	Triticum macha Dekert var. creticum Korn	Wild relatives
676	676	KV 183	Triticum macha Dekert var sub-letschumicum	Wild relatives
677	677	KV 184	Triticum paleocolchicum; Tr. spelta L. Men(Tr. georgicum Dek); var.duhamelianum	Wild relatives
678	678	KV 184		Wild relatives
679	679	KV 185	Triticum sphaerococcum var.votundatum, var. Duhamelianum	Wild relatives
680	680	KV 186	Tritcum sphaerococcum var.rubiginosum Perc	Wild relatives
681	681	KV 188	Triticum aestivum var.lutescens Alef, var.albidum Alef var.alborubrum Korn	Wild relatives
682	682	KV 189	Triticum aestivum var.erytoroleucom Korn	Wild relatives
683	683	KV 190	Triticum aestivum var.grecum Korn, var.lutescens Alef, var. subbrbarossa Vavilov	Wild relatives
684	684	KV 191	Triticum aestivum var.turcomanicum Kob, var.lut-inflatum Vav, var. glaucolutesce	Wild relatives
685	685	KV 192		Wild relatives
686	686	KV 193		Wild relatives
687	687	BREEDING LINE
688	688	BREEDING LINE
689	689	BREEDING LINE
690	690	BREEDING LINE
691	691	BREEDING LINE
692	692	BREEDING LINE
693	693	BREEDING LINE
694	694	BREEDING LINE
695	695	BREEDING LINE
696	696	BREEDING LINE
697	697	BREEDING LINE
698	698	BREEDING LINE
699	699	BREEDING LINE
700	700	BREEDING LINE
701	701	BREEDING LINE
702	702	BREEDING LINE
703	703	BREEDING LINE
704	704	BREEDING LINE
705	705	BREEDING LINE
706	706	BREEDING LINE
707	707	BREEDING LINE
708	708	BREEDING LINE
709	709	BREEDING LINE
710	789		KM 44/89 x NOV. RANA 5
711	790		KM 47/89 x NS 2960
712	791		KM 47/89 x NS 2960
713	792		KM 47/89 x NS 2960
714	793		KM 47/89 x NS 2960
715	794		KM 47/89 x NS 2960
716	795		KM 47/89 x NS 2960
717	796		KM 47/89 x NS3722
718	797		KM 47/89 x NS3722
719	798		KM 47/89 x NS3722
720	799		KM 47/89 x NS 3722
721	800		KM 54/89 x VALJEVKA
722	801		KM 54/89 x VALJEVKA
723	802		KM 54/89 x VALJEVKA
724	803		KM 54/89 x VALJEVKA
725	804		KM 54/89 x VALJEVKA
726	805		KM 54/89 x VALJEVKA
727	806		KM 54/89 x VALJEVKA
728	807		KM 54/89 x NOV. RANA 5
729	808		KM 54/89 x NOV. RANA 5
730	809		KM 54/89 x NOV. RANA 5
731	810		KM 54/89 x NOV. RANA 5
732	811		KM 54/89 x NOV. RANA 5
733	812		KM 54/89 x NOV. RANA 5
734	813		KM 54/89 x NS 2960
735	814		KM 54/89 x NS 2960
736	815		KM 54/89 x NS 2960
737	816		KM 54/89 x NS 2960
738	817		KM 54/89 x NS 3722
739	818		KM 54/89 x NS 3722
740	819		KM 54/89 x NS 3722
741	820		KM 54/89 x NS 3722
742	821		KM 54/89 x NS 3722
743	822		KM 54/89 x NS 3722
744	823		KM 67/89 x VALJEVKA
745	824		KM 67/89 x VALJEVKA
746	825		KM 67/89 x NOV. RANA5
747	826		KM 67/89 x NOV. RANA5
748	827		KM 67/89 x NOV. RANA5
749	828		KM 67/89 X NS 3722
750	829		KM 122/89 x NS 3722
751	830		KM 122/89 x NS 3722
752	831		KM 122/89 x NS 3722
753	832		KM 122/89 x NS 3722
754	833		KM 122/89 x NS 3722
755	834		KM 122/89 x NS 3722
756	835		KM 137/89 x NOV. RANA5
757	836		KM 157/89 x 89 x NS 2960
758	837		KM 157/89 x 89 x NS 2960
759	838		KM 162/89 x NOV. RANA5
760	839		KM 162/89 x NOV. RANA5
761	840		KM162/89 x NS 2960
762	841		KM162/89 x NS 2960
763	842		KM162/89 x NS 2960
764	843		KM162/89 x NS 2960
765	844		KM 175/89 x VALJEVKA
766	845		KM 175/89 x VALJEVKA
767	846		KM 175/89 x VALJEVKA
768	847		KM 175/89 x NOV. RANA 5
769	848		KM 175/89 x NOV. RANA 5
770	849		KM 175/89 x NOV. RANA 5
771	850		KM 175/89 x NOV. RANA 5
772	851		KM 175/89 x NS 2960
773	852		KM 175/89 x NS 2960
774	853		KM 183/89 x VALJEVKA
775	854		KM 183/89 x VALJEVKA
776	855		KM 183/89 x VALJEVKA
777	856		KM 183/89 x VALJEVKA
778	857		KM 183/89 x VALJEVKA
779	858		KM 183/89 x NOV.RANA5
780	859		KM 183/89 x NOV.RANA5
781	860		KM 183/89 x NOV.RANA5
782	861		KM 193/89 x NOV. RANA 5
783	862		KM 193/89 x NOV. RANA 5
784	863		KM 193/89 x NS 2960
785	864		KM 193/89 x NS 2960
786	865		KM 193/89 x NS 2960
787	866		KM 193/89 x NS 2960
788	867		KM 193/89 x NS 2960
789	868		KM 193/89 x NS 3722
790	869		KM 193/89 x NS 3722
791	870		TR 386-16 x JEDINA x N. RANA 5
792	871		TR 386-16 x JEDINA x N. RANA 5
793	872		(TR 386-16 x JEDINA) x NS 3722
794	873		(C-39 x JEDINA) x NOV. RANA5
795	874		(C-39 x JEDINA) x NOV. RANA5
796	875		(C-39 x JEDINA) x NOV. RANA5
797	876		(C-39 x JEDINA) x NOV. RANA5
798	877		(C-39 x JEDINA) x NS 2960
799	878		(C-39 x JEDINA) x NS 2960
800	879		(C-39 x JEDINA) x NS 3722
801	880		(C-39 x JEDINA) x NS 3722
802	881		(C-39 x JEDINA) x NS 3722
803	882		(C-39 x JEDINA) x NS 3722
804	883		(C-39 x JEDINA) x NS 3722
805	884		(C-39 x JEDINA) x NS 3722
806	885		(C-39 x RODNA) x ITALIA
807	886		(C-39 x RODNA) x ITALIA
808	887		(C-39 x RODNA) x ITALIA
809	888		(C-39 x RODNA) x ITALIA
810	889		(C-39 x RODNA) x ITALIA
811	890		(SC 821520 x RODNA) x NS 2960
812	891		(SC 821520 x RANA NISKA) x NS 3722
813	892		(SC 821520 x RANA NISKA) x NS 3722
814	893		(SC 821520 x RANA NISKA) x NS 3722
815	894		(SC 821520 x RANA NISKA) x NS 3722
816	895		(SC 821520 x RANA NISKA) x NS 3722
817	896		(MD 73025-51 x JEDINA) x NS 3722
818	897		(MD 73025-51 x JEDINA) x NS 2960
819	898		(MD 73025-51 x JEDINA) x NS 2960
820	899		(MD 73025-51 x JEDINA) x NS 2960
821	900		(MD 73025-51 x JEDINA) x NS 2960
822	901		(MD 73025-51 x JEDINA) x NS 2960
823	902		(MD 73025-51 x JEDINA) x ITALIA
824	903		(MD 73025-51 x JEDINA) x ITALIA
825	904		(MD 73025-51 x RANA NISKA) x ITALIA
826	905		(MD 73025-51 x RANA NISKA) x ITALIA
827	906		(MD 73025-51 x RANA NISKA) x ITALIA
828	907		(MD 73025-51 x RANA NISKA) x ITALIA
829	908		(MD 73025-51 x RANA NISKA) x ITALIA
830	909		(MD 73025-51 x RANA NISKA) x ITALIA
831	910		(MD 73025-51 x RANA NISKA) x ITALIA
832	911		(D-7 x JEDINA) x NS 2960
833	912		(D-7 x JEDINA) x NS 2960
834	913		(D-7 x JEDINA) x NS 3722
835	914		(D-7 x JEDINA) x NS 3722
836	915		(D-7 x JEDINA) x NS 3722
837	916		(D-7 x RODNA) x NOV. RANA5
838	917		(D-7 x RODNA) x NOV. RANA5
839	918		(D-7 x RODNA) x NOV. RANA5
840	919		(D-7 x RODNA) x NS 3722
841	920		(D-7 x RODNA) x NS 3722
842	921		(D-7 x RODNA) x NS 3722
843	922		(D-7 x RODNA) x NS 3722
844	923		(C-39 x KAVKAZ) x NOV. RANA 5
845	924		(C-39 x KAVKAZ) x NOV. RANA 5
846	925		(C-39 x KAVKAZ) x NOV. RANA 5
847	926		(C-39 x KAVKAZ) x NOV. RANA 5
848	927		(C-39 x KAVKAZ) x NOV. RANA 5
849	928		(C-39 x KAVKAZ) x NOV. RANA 5
850	929		(C-39 x KAVKAZ) x NS 2960
851	930		(C-39 x KAVKAZ) x NS 2960
852	931		(C-39 x KAVKAZ) x NS 2960
853	932		(C-39 x KAVKAZ) x NS 2960
854	933		(C-39 x KAVKAZ) x ITALIA
855	934		(SC 780934 x Pm 4a) x NOV. RANA5
856	935		(SC 780934 x Pm 4a) x NOV. RANA5
857	936		(SC 780934 x Pm 4a) x NS 2960
858	937		(SC 780934 x Pm 4a) x NS 3722
859	938		(SC 780934 x Pm 4a) x NS 3722
860	939		(SC 780934 x Pm 4a) x NS 3722
861	940		(SC 780934 x Pm 4a) x NS 3722
862	941		(SC 780934 x Pm 4a) x NS 3722
863	942		(Pm 6 x Pm 9) x NOV. RANA 5
864	943		(Pm 6 x Pm 9) x NS 2960
865	944		(Pm 6 x Pm 9) x NS 2960
866	945		(Pm 6 x Pm 9) x NS 3722
867	946		(Pm 8 x Pm 9) x NOV.RANA5
868	947		(Pm 8 x Pm 9 )x ITALIA
869	948		(LOVRIN 11) x NS 3722
870	949		(LOVRIN 11) x NOV. RANA5
871	950		(LOVRIN 25 x NS 3722
872	951		(LOVRIN 25 x NS 3722
873	952		(ZG 3782 x VALJEVKA
874	953		(ZG 3782 x VALJEVKA
875	954		(ZG 3782 x VALJEVKA
876	955		(ZG 3782 x VALJEVKA
877	956		(ZG 3782 x NOV. RANA 5)
878	957		(ZG 3782 x NOV. RANA 5)
879	958		(ZG 3782 x NOV. RANA 5)
880	959		(ZG 3782 x NOV. RANA 5)
881	960		(ZG 3782 x NOV. RANA 5)
882	961		(ZG 3782 x NOV. RANA 5)
883	962		(ZG 3782 x NS 2960
884	963		(ZG 3782 x NS 2960
885	964		(ZG 3782 x NS 2960
886	965		(ZG 3782 x NS 2960
887	966		(ZG 3782 x NS 2960
888	967		(ZG 3782 x NS 2960
889	968		(ZG 3782 x NS 2960
890	969		D-7 x RANA NISKA
891	970		D-7 x RANA NISKA
892	971		D-7 x RANA NISKA
893	972		FR 87-5 x VALJEVKA
894	973		FR 87-5 x NOV. RANA 5
895	974		FR 87-5 x NOV. RANA 5
896	975		A 55.2 x JELICA
897	976		A 55.2 x JELICA
898	977		LOVRIN 11 x SKOPLJANKA
899	978		LOVRIN 11 x SKOPLJANKA
900	979		GP 6191-269 x NOV. RANA 5
901	980		GP 6191-269 x NOV. RANA 5
902	981		GP 6191-269 x NOV. RANA 5
903	982		GP 6191-269 x NOV. RANA 5
904	983		GP 6191-269 x NOV. RANA 5
905	984		GP 6191-269 x NOV. RANA 5
906	985		GP 6191-269 x NOV. RANA 5
907	986		GP 6191-269 x NOV. RANA 5
908	987		IWWRN 104/84 x NOV.RANA 5
909	988		IWWRN 104/84 x NOV.RANA 5
910	989		IWWRN 104/84 x NOV.RANA 5
911	990		IWWRN 104/84 x NS 2960
912	991		IWWRN 104/84 x NS 3722
913	992		GP 6144-42 x VALJEVKA
914	993		GP 6144-42 x VALJEVKA
915	994		GP 6144-42 x VALJEVKA
916	995		GP 6144-42 x VALJEVKA
917	996		GP 6144-42 x VALJEVKA
918	997		GP 6144-42 x VALJEVKA
919	998		GP 6144-42 x NOV.RANA 5
920	999		GP 6144-42 x NS 3722
921	1000		GP 6144-42 x NS 3722
922	1001		7204-36 x VALJEVKA
923	1002		7204-36 x VALJEVKA
924	1003		7204-36 x VALJEVKA
925	1004		7204-36 x NS 2960
926	1005		7204-36 x NS 2960
927	1006		7204-36 x NS 2960
928	1007		7204-36 x NS 2960
929	1008		7204-36 x NS 3722
930	1009		LOVRIN 25 x SKOPLJANKA
931	1010		LOVRIN 25 x SKOPLJANKA
932	1011		LOVRIN 25 x SKOPLJANKA
933	1012		LOVRIN 25 x SKOPLJANKA
934	1013		LOVRIN 25 x SKOPLJANKA
935	1014		LOVRIN 25 x SKOPLJANKA
936	1015		LOVRIN 25 x SKOPLJANKA
937	1016		LOVRIN 25 x SKOPLJANKA
938	1017		LOVRIN 25 x SKOPLJANKA
939	1018		LOVRIN 25 x SKOPLJANKA
940	1019		LOVRIN 25 x SKOPLJANKA
941	1020		LOVRIN 25 x SKOPLJANKA
942	1021		LOVRIN 25 x NS2960
943	1022		LOVRIN 25 x NS2960
944	1023		64209-77 x BARBEE
945	1024		64209-77 x BARBEE
946	1025		64209-77 x BARBEE
947	1026		64209-77 x BARBEE
948	1027		64209-77 x BARBEE
949	1028		64209-77 x BARBEE
950	1029		64209-77 x BARBEE
951	1030		ZG 3782 x NS 3722
952	1031		ZG 3782 x NS 3722
953	1032		ZG 3782 x NS 3722
954	1033		A 55.2 x Pm 8
955	1034		FR 81-19 x Pm 4a
956	1035		FR 81-19 x Pm 8
957	1036		FR 81-19 x BARBEE
958	1037		ASOSAN/8 CC x JELICA
959	1038		FR 81-19 x Pm 1
960	1039		FR 81-19 x Pm 2
961	1040		(BARBEE x FR 84.4)
962	1041		(BARBEE x FR 84.4)
963	1042		(Pm4 x FR 84.4)
964	1043		(SC 783737 x BARBEE)
965	1044		(SC 7837* Pm4)
966	1045		(KVL 133 x BARBEE)
967	1046		(KVL 133 x Pm4)
968	1047		(GA 83128-C 31 x BARBEE)
969	1048		(GA 83128-C 31 x BARBEE)
970	1049		(GA 83128- C-31 x Pm4)
971	1050		(C-39 x Pm1)
972	1051		(C-39 x Pm1)
973	1052		(C-39 x Pm2)
974	1053		(C-39 x Pm3)
975	1054		(C-39 x Pm5)
976	1055		(C-39 x Pm6)
977	1056		(C-39 x Pm6)
978	1057		(C-39 x Pm6)
979	1058		(C-39 x Pm7)
980	1059		(C-39 x Pm8)
981	1060		(C-39 x Pm8)
982	1061		(C-39 x Pm8)
983	1062		(C-39 x Pm9)
984	1063		(C-39 x BARBEE)
985	1064		(FR 81-19 x Pm2)
986	1065		(FR 81-19 x Pm3)
987	1066		(FR 81-19 x Pm4)
988	1067		(FR 81-19 x Pm5)
989	1068		(FR 81-19 x Pm6)
990	1069		(FR 81-19 x Pm7)
991	1070		(FR 81-19 x Pm8)
992	1071		(FR 81-19 x Pm9)
993	1072		(SC 780934 x Pm1)
994	1073		(SC 780934 x Pm2)
995	1074		(SC 780934 x Pm3)
996	1075		(SC 780934 x Pm4)
997	1076		(SC 780934 x Pm5)
998	1077		(SC 780934 x Pm6)
999	1078		(SC 780934 x Pm7)
1000	1079		(SC 780934 x Pm8)
1001	1080		(SC 780934 x Pm9)
1002	1081		(64209-77 x Pm1)
1003	1082		(64209-77 x Pm2)
1004	1083		(64209-77 x Pm3)
1005	1084		(64209-77 x Pm4)
1006	1085		(64209-77 x Pm5)
1007	1086		(64209-77 x Pm6)
1008	1087		(64209-77 x Pm7)
1009	1088		(64209-77 x Pm8)
1010	1089		(64209-77 x Pm9)
1011	1090		(Pm2 x A 55.2 )
1012	1091		(Pm 3a x A 55.2)
1013	1092		(Pm5 x A 55.2 )
1014	1093		(Pm 6 x A 55.2)
1015	1094		(Pm9 x A 55.2 )
1016	1095		(BARBEE x A 55.2)
1017	1096		(Pm1 x Pm2)
1018	1097		(Pm1 x Pm3a)
1019	1098		(Pm1 x Pm4)
1020	1099		(Pm1 x Pm5)
1021	1100		(Pm1 x Pm6)
1022	1101		(Pm1 x Pm7)
1023	1102		(Pm1 x Pm8)
1024	1103		(Pm1 x Pm9)
1025	1104		(Pm2 x Pm3a)
1026	1105		(Pm2 x Pm4a)
1027	1106		(Pm2 x Pm5a)
1028	1107		(Pm2 x Pm6a)
1029	1108		(Pm2 x Pm7a)
1030	1109		(Pm2 x Pm8a)
1031	1110		(Pm2 x Pm9a)
1032	1111		(Pm3a x Pm4)
1033	1112		(Pm3a x Pm5)
1034	1113		(Pm3a x Pm6)
1035	1114		(Pm3a x Pm7)
1036	1115		(Pm3a x Pm8)
1037	1116		(Pm3a x Pm9)
1038	1117		(Pm4 x Pm5)
1039	1118		(Pm4 x Pm6)
1040	1119		(Pm4 x Pm7)
1041	1120		(Pm4 x Pm8)
1042	1121		(Pm4 x Pm9)
1043	1122		(Pm5 x Pm6)
1044	1123		(Pm5 x Pm7)
1045	1124		(Pm5 x Pm8)
1046	1125		(Pm5 x Pm9)
1047	1126		(Pm6 x Pm7)
1048	1127		(Pm6 x Pm8)
1049	1128		(Pm6 x Pm9)
1050	1129		(Pm7 x Pm8)
1051	1130		(Pm7 x Pm9)
1052	1131		(Pm8 x Pm9)
1053	1132		(KM 44/89 x VALJEVKA)VALJEVKA
1054	1133		(KM 44/89 x VALJEVKA)VALJEVKA
1055	1134		(KM 44/89 x NOV.RANA 5) x NOV.RANA 5
1056	1135		(KM 44/89 x NOV.RANA 5) x NOV.RANA 5
1057	1136		(KM 47/89 x NS 2960 )x NS 2960
1058	1137		(KM 47/89 x NS 2960 )x NS 2960
1059	1138		(KM 47/89 x NS 2960 )x NS 2960
1060	1139		(KM 47/89 x NS 2960 )x NS 2960
1061	1140		(KM 47/89 x NS 2960 )x NS 2960
1062	1141		(KM 47/89 x NS 2960 )x NS 2960
1063	1142		(KM478/89 x NS3722) x NS 3722
1064	1143		(KM47/89 x NS3722) x NS 3722
1065	1144		(KM47/89 x NS3722) x NS 3722
1066	1145		(KM47/89 x NS3722) x NS 3722
1067	1146		(KM47/89 x NS3722) x NS 3722
1068	1147		(KM47/89 x NS3722) x NS 3722
1069	1148		(KM54/89 x VALJEVKA) x VALJEVKA
1070	1149		(KM 54/89 x NS 3722 ) x NOV.RANA 5
1071	1150		(KM 54/89 x NS 3722 ) x NS 3722
1072	1151		(KM 54/89 x NS 3722 ) x NS 3722
1073	1152		(KM 54/89 x NS 3722 ) x NS 3722
1074	1153		(KM 54/89 x NS 3722 ) x NS 3722
1075	1154		(KM 67/89 x NOVA.RANA 5) x NOV.RANA 5
1076	1155		(KM 67/89 x NS 2960) x NS 2960
1077	1156		(KM 67/89 x NS 2960) x NS 2960
1078	1157		(KM 67/89 x NS 2960) x NS 2960
1079	1158		(KM 67/89 x NS 2960) x NS 2960
1080	1159		(KM 67/89 x NS 2960) x NS 2960
1081	1160		(KM 67/89 x NS 2960) x NS 2960
1082	1161		(KM 67/89 x NS 3722) x NS 3722
1083	1162		(KM 67/89 x NS 3722) x NS 3722
1084	1163		(KM 67/89 x NS 3722) x NS 3722
1085	1164		(KM 67/89 x NS 3722) x NS 3722
1086	1165		(KM 137/89 x NOV.RANA 5) x NOV.RANA 5
1087	1166		(KM 137/89 x NOV.RANA 5) x NOV.RANA 5
1088	1167		(KM 137/89 x NOV.RANA 5) x NOV.RANA 5
1089	1168		(KM 137/89 x NOV.RANA 5) x NOV.RANA 5
1090	1169		(KM 137/89 x NOV.RANA 5) x NOV.RANA 5
1091	1170		(KM 157/89 x NOV.RANA 5) x NOV.RANA 5
1092	1171		(KM 157/89 x NOV.RANA 5) x NOV.RANA 5
1093	1172		(KM 157/89 x NOV.RANA 5) x NOV.RANA 5
1094	1173		(KM 157/89 x NS 2960) x NS 2960
1095	1174		(KM 157/89 x NS 2960) x NS 2960
1096	1175		(KM 157/89 x NS 3722) x NS 3722
1097	1176		(KM 162/89 x NS 2960) x NS 2960
1098	1177		(KM162/89 x NS 2960) x NS 2960
1099	1178		(KM175/89 x NS 2960) x NS 2960
1100	1179		(KM 175/89 x NS 3722) x NS 3722
1101	1180		(KM 183/89 x NS 3722) x NS 3722
1102	1181		(KM 183/89 x NS 3722) x NS 3722
1103	1182		(KM 193/89 x VALJEVKA) x VALJEVKA
1104	1183		(KM 193/89 x NOV.RANA 5) x NOV.RANA 5
1105	1184		(KM 193/89 x NOV.RANA 5) x NOV.RANA 5
1106	1185		(KM 193/89 x NOV.RANA 5) x NOV.RANA 5
1107	1186		(KM 193/89 x NOV.RANA 5) x NOV.RANA 5
1108	1187		(KM 193/89 x NOV.RANA 5) x NOV.RANA 5
1109	1188		(KM 193/89 x NOV.RANA 5) x NOV.RANA 5
1110	1189		(KM 193/89 x NOV.RANA 5) x NOV.RANA 5
1111	1190		(KM 193/89 x NOV.RANA 5) x NOV.RANA 5
1112	1191		(KM 193/89 x NOV.RANA 5) x NOV.RANA 5
1113	1192		(KM 193/89 x NOV.RANA 5) x NOV.RANA 5
1114	1193		(KM 193/89 x NOV.RANA 5) x NOV.RANA 5
1115	1194		(KM 193/89 x NOV.RANA 5) x NOV.RANA 5
1116	1195		(KM 193/89 x NOV.RANA 5) x NOV.RANA 5
1117	1196		(KM 193/89 x NOV.RANA 5) x NOV.RANA 5
1118	1197		(KM 193/89 x NOV.RANA 5) x NOV.RANA 5
1119	1198		(KM 193/89 x NOV.RANA 5) x NOV.RANA 5
1120	1199		(KM 193/89 x NS 2960) x NS 2960
1121	1200		(KM 193/89 x NS 2960) x NS 2960
1122	1201		(GP 6191- 269 x N.RANA) x N.RANA 5
1123	1202		(GP 6191- 269 x N.RANA) x N.RANA 5
1124	1203		(GP 6191- 269 x N.RANA) x N.RANA 5
1125	1204		(IWWRN 104/84 x VALJEVKA) x VALJEVKA
1126	1205		(IWWRN 104/84 x VALJEVKA) x VALJEVKA
1127	1206		(IWWRN 104/84 x VALJEVKA) x VALJEVKA
1128	1207		(IWWRN 104/84 x VALJEVKA) x VALJEVKA
1129	1208		(IWWRN 104/84 x VALJEVKA) x VALJEVKA
1130	1209		(IWWRN 104/84 x VALJEVKA) x VALJEVKA
1131	1210		(IWWRN 104/84 x VALJEVKA) x VALJEVKA
1132	1211		(IWWRN 104/84 x N.RANA 5) x N.RANA 5
1133	1212		(IWWRN 104/84 x NS 3722 ) x NS 3722
1134	1213		(IWWRN 104/84 x NS 3722 ) x NS 3722
1135	1214		(IWWRN 104/84 x NS 3722 ) x NS 3722
1136	1215		(IWWRN 104/84 x NS 3722 ) x NS 3722
1137	1216		(IWWRN 118/84 x N.RANA 5) x N.RANA 5
1138	1217		(IWWRN 118/84 x N.RANA 5) x N.RANA 5
1139	1218		(IWWRN 118/84 x N.RANA 5) x N.RANA 5
1140	1219		(IWWRN 118/84 x NS 2960) x NS 2960
1141	1220		(GP 6144 -42 x N.RANA 5) x N.RANA 5
1142	1221		(GP 6144 -42 x N.RANA 5) x N.RANA 5
1143	1222		(GP 6144 -42 x N.RANA 5) x N.RANA 5
1144	1223		(GP 6144 -42 x NS 2960 ) x NS 2960
1145	1224		(GP 6144 -42 x NS 2960 ) x NS 2960
1146	1225		(GP 6144 -42 x NS 2960 ) x NS 2960
1147	1226		(GP 6144 -42 x NS 2960 ) x NS 2960
1148	1227		(GP 6144 -42 x NS 2960 ) x NS 2960
1149	1228		(GP 6144 -42 x NS 2960 ) x NS 2960
1150	1229		(7204 -36 x NS 36 x NS 3722
1151	1230		(7204 -36 x NS 36 x NS 3722
1152	1231		(7204 -36 x NS 36 x NS 3722
1153	1232		(7204 -36 x NS 36 x NS 3722
1154	1233		(LOVRIN 25 x SKOPLJANKA) xSKOPLJANKA
1155	1234		(LOVRIN 25 x SKOPLJANKA) xSKOPLJANKA
1156	1235		(LOVRIN 25 x SKOPLJANKA) xSKOPLJANKA
1157	1236		(LOVRIN 25 x SKOPLJANKA) xSKOPLJANKA
1158	1237		(LOVRIN 25 x SKOPLJANKA) xSKOPLJANKA
1159	1238		(LOVRIN 25 x N.RANA 5 ) x N.RANA 5
1160	1239		(LOVRIN 25 x N.RANA 5 ) x N.RANA 5
1161	1240		(LOVRIN 25 x N.RANA 5 ) x N.RANA 5
1162	1241		(LOVRIN 25 x N.RANA 5 ) x N.RANA 5
1163	1242		(LOVRIN 25 x N.RANA 5 ) x N.RANA 5
1164	1243		(LOVRIN 25 x N.RANA 5 ) x N.RANA 5
1165	1244		(LOVRIN 25 x N.RANA 5 ) x N.RANA 5
1166	1245		(SC 821520 x JEDINA) x JEDINA
1167	1246		(SC 821520 x JEDINA) x JEDINA
1168	1247		(SC 821520 x JEDINA) x JEDINA
1169	1248		(SC 821520 x JEDINA) x JEDINA
1170	1249		(ZG 3782 x VALJEVKA) x VALJEVKA
1171	1250		(ZG 3782 x VALJEVKA) x VALJEVKA
1172	1251		(ZG 3782 x VALJEVKA) x VALJEVKA
1173	1252		(ZG 3782 x VALJEVKA) x VALJEVKA
1174	1253		(ZG 3782 x VALJEVKA) x VALJEVKA
1175	1254		(ZG 3782 x N.RANA 5) x N.RANA 5
1176	1255		(ZG 3782 x N.RANA 5) x N.RANA 5
1177	1256		(ZG 3782 x N.RANA 5) x N.RANA 5
1178	1257		(ZG 3782 x N.RANA 5) x N.RANA 5
1179	1258		(ZG 3782 x N.RANA 5) x N.RANA 5
1180	1259		(ZG 3782 x N.RANA 5) x N.RANA 5
1181	1260		(ZG 3782 x N.RANA 5) x N.RANA 5
1182	1261		(ZG 3782 x N.RANA 5) x N.RANA 5
1183	1262		(ZG 3782 x N.RANA 5) x N.RANA 5
1184	1263		(ZG 3782 x N.RANA 5) x N.RANA 5
1185	1264		(ZG 3782 x N.RANA 5) x N.RANA 5
1186	1265		(ZG 3782 x NS 3722) x NS 3722
1187	1266		(ZG 3782 x NS 3722) x NS 3722
1188	1267		(D -7 x RANA NISKA) x RANA NISKA
1189	1268		(D -7 x RANA NISKA) x RANA NISKA
1190	1269		(FR 87/5 x VALJEVKA ) x VALJEVKA
1191	1270		(FR 87/5 x N.RANA 5) x N.RANA 5
1192	1271		(FR 87/5 x N.RANA 5) x N.RANA 5
1193	1272		(FR 87/5 x N.RANA 5) x N.RANA 5
1194	1273		(FR 87/5 x N.RANA 5) x N.RANA 5
1195	1274		(FR 87/5 x N.RANA 5) x N.RANA 5
1196	1275		(FR 87/5 x N.RANA 5) x N.RANA 5
1197	1276		(FR 87/5 x N.RANA 5) x N.RANA 5
1198	1277		(FR 87/5 x N.RANA 5) x N.RANA 5
1199	1278		(FR 87/5 x NS 2960 ) x NS 2960
1200	1279		(FR 87/5 x NS 2960 ) x NS 2960
1201	1280		(FR 87/5 x NS 2960 ) x NS 2960
1202	1281		(FR 87/5 x NS 2960 ) x NS 2960
1203	1282		(FR 87/5 x NS 2960 ) x NS 2960
1204	1283		(FR 87/5 x NS 2960 ) x NS 2960
1205	1284		(FR 87/5 x NS 2960 ) x NS 2960
1206	1285		(FR 87/5 x NS 2960 ) x NS 2960
1207	1286		(FR 87/5 x NS 3722) x NS 3722
1208	1287		(A 55.2 x JELICA) x NOV.RANA 5
1209	1288		(A 55.2 x JELICA) x NOV.RANA 5
1210	1289		(A 55.2 x JELICA) x NOV.RANA 5
1211	1290		(A 55.2 x JELICA) x NOV.RANA 5
1212	1291		(A 55.2 x JELICA) x NOV.RANA 5
1213	1292		(A 55.2 x JELICA) x NOV.RANA 5
1214	1293		(A 55.2 x JELICA) x NOV.RANA 5
1215	1294		(A 55.2 x JELICA) x NOV.RANA 5
1216	1295		(A 55.2 x JELICA) x NOV.RANA 5
1217	1296		(A 55.2 x JELICA) x NOV.RANA 5
1218	1297		(A 55.2 x KAVKAZ) x RANA NISKA
1219	1298		(A 55.2 x KAVKAZ) x RANA NISKA
1220	1299		(A 55.2 x KAVKAZ) x RANA NISKA
1221	1300		Ci 12633
1222	1301		MC NAIR 1789
1223	1302		FR 8111
1224	1303		SMH 172
1225	1304		MVC 10882
1226	1305		TX 7393
1227	1306		FL 83621
1228	1307		LAD 122
1229	1308		C-39
1230	1309		CHD 60580
1231	1310		SH 820054
1232	1311		MD 73016
1233	1312		GP 8700
1234	1313		Ci 14123 (Pm4)
1235	1314		Pi 405715
1236	1315		COKER 983(Pm5+ Pm6)
1237	1316		ZVEZDA
1238	1317		ZELENGORA
1239	1318		JASENICA
1240	1319		FRANCUSKA
1241	1320		FAKIR
1242	1321		ROAZON
1243	1322		CHANCELLOR
1244	1323		ID 1455
1245	1324		D 21
1246	1325		MV 2682
1247	1326		MVC 61482
1248	1327		MVC 62082
1249	1328		MS 7938
1250	1329		D 19
1251	1330		OH 336
1252	1331		GA 83075-2-C-23
1253	1332		SC 850328
1254	1333		KM 873 - 1986
1255	1334		MVC 32882
1256	1335		GP 6156
1257	1336		AK 298-5
1258	1337		SR 9 E
1259	1338		SR 33
1260	1339		S3 36
1261	1340		BALKAN
1262	1341		JUGOSLAVIJA
1263	1342		PANORAMA
1264	1343		FL 71100
1265	1344		DK 84292
1266	1345		OK 81322
1267	1346		OK 82296
1268	1347		KY 87-75
1269	1348		FL 302
1270	1349		FL 7927-262
1271	1350		GA 83021-B 4
1272	1351		GA 83109-1C-13
1273	1352		SC 851027
1274	1353		SC 850569
1275	1354		FR 88.5
1276	1355		LEN 15-163
1277	1356		VANLE 15-322
1278	1357		MANNIPRO
1279	1358		CERUGA 1
1280	1359		LR 9
1281	1360		LR 19
1282	1361		LR 24
1283	1362		LASTA
1284	1363		627/86-9
1285	1364		620-83-8
1286	1365		23-P2-6
1287	1366		15-92
1288	1367		KK 250/11-1-12
1289	1368		KK 1K/10-10-2
1290	1369		KK 7045-1-1
1291	1370		KK 9618-1
1292	1371		TK 12/89-2
1293	1372		5 214-2
1294	1373		744-8
1295	1374		6557-4
1296	1375		93/83-58
1297	1376		233/87-15-37
1298	1377		405/87-69-49
1299	1378		471/86-73-35
1300	1393		RENEREW
1301	1394		FLORENCE/AURORE
1302	1395		KOTA
1303	1396		LITTLE CLUB/REWARD
1304	1397		PI 69282
1305	1398		REWARD
1306	1399		CARMA/REWAARD
1307	1400		KEARNEY
1308	1401		RED BOBS
1309	1402		PENTAD
1310	1403		THATCHER/REGENT/REWARD
1311	1404		SONOP
1312	1405		H 44/MARQUIS
1313	1406		MARRQUI 588
1314	1407		MARQUILLO/WARATAH
1315	1408		MANITOV* 2/GIZA 144
1316	1409		WAKOOMA
1317	1410		1425 POSTOJI U 2006
1318	1426		ULKA/8 CC
1319	1427		IDAED
1320	1428		ASOSAN/8 CC
1321	1429		CHUL/8 CC
1322	1430		SONORA /8 CC
1323	1431		KHAPLI /8 CC
1324	1432		WEIHENSTEPHAN M-1
1325	1433		HOPE /8 CC
1326	1434		MICHIGAN AMBER /8 CC
1327	1435		TRANSEL
1328	1436		KAVKAZ
1329	1437		AMIGO
1330	1438		NORMANDIA
1331	1439		Ci 12633
1332	1440		COKER 983
1333	1441		HALLESTAMM 13471
1334	1442		GROMADA
1335	1443		DOLOMIT
1336	1444		C-39
1337	1445		COKER 747
1338	1446		(/KM122/89xNS3722/ZLATKA)xF1xSUPER RANA
1339	1447	(/KM175/89xVALJEVKA/xSONJA)F1xSONJA
1340	1448	(/KM 54/89xVALJEVKA)xF7xSONJA)F1XSONJA
1341	1449	(/C-39xJEDINA/N.RANA5)xSONJA)F1xNAJBOLJA
1342	1450	(/D-7xRODNA/xNS3722/xSONJA F1x KOŠUTA
1343	1451	(/LOVRIN 25xSKOPLJANKA/xSONJA)F1xPESMA
1344	1452	(/KM54/89xN.RANA 5/xPESMA) F1xNS2 2737/1
1345	1453	(/KM67/89xN.RANA 5/x PESMA)F1x TERA
1346	1454	(/KM162/89xSTEPA/xPESMA)F1xKOŠUTA
1347	1455	(/C-39xJEDINA/N.RANA 5/xPESMA)xF1xPESMA
1348	1456	(/LOVRIN 25xSKOPLJANKA/xPESMA)xF1xNAJBOLJA
1349	1457	(/C-39xJEDINA/xSTEPA)xKOŠUTA)xF1x SREĆA
1350	1458	(/KM54/89xN.RANA 5/xKOŠUTA)xF1xNS2-2604
1351	1459	(/KM67/89xN.RANA 5/xKOŠUTA)xF1xZLATKA
1352	1460	(/KM157/89xSTEPA/xKOŠUTA)xF1xKREMNA
1353	1461	(/C-39xJEDINA/xN.RANA 5/xKOŠUTA)xF1xGALIJA
1354	1462	(/LOVRIN25xSKOPLJANKA/xKOŠUTA)xF1xNAJBOLJA
1355	1463	(/KM122/89xNS3722/xPOBEDA)xF1xPOBEDA
1356	1464	(/C-39xJEDINA/xN.RANA 5)xPOBEDA)F1xRODNA
1357	1465	(/GP6144-42xVALJEVKA)xPOBEDA)xF1xNS2-3255
1358	1466	(/LOVRIN 25xSKOPLJANKA/xPOBEDA)xF1xKOŠUTA
1359	1467	(/FR81-19xBARBEE/xPOBEDA)xF1xPESMA
1360	1468	(/KM162/89xSTEPA/xNS19/91-BAJKA)xF1xNAJBOLJA
1361	1469	(/KM162/89xSTEPA/xSONJA)xF1xNAJBOLJA
1362	1470	(/C-39xJEDINA/xSTEPA)xMILENAxF1xSONJA
1363	1471	(/KM54/89xVALJEVKA/xMILENA)xF1xSENICA
1364	1472	(/KM54/89xN.RANA 5/xMILENA)xF1xSUPER RANA
1365	1473	(/KM67/89xN.RANA 5/xMILENA)xF1xSONJA
1366	1474	(/KM122/89xNS3722/xMILENA)xF1xSREĆA
1367	1475	(/KM162/89xSREĆA/xMILENA)xF1xMINA
1368	1476	(/C-39xJEDINA/xN.RANA 5/xMILENA)xF1xBAJKA
1369	1477	(/GP6144-42xVALJEVKA/xMILENA)xF1xPOBEDA
1370	1478	(/LOVRIN 25xSKOPLJANKA/xMILENA)xF1xNAJBOLJA
1371	1479	(/FR81-19xBARBEE/xMILENA)xF1xKOŠUTA
1372	1480	(/KM162/89xSTEPA/xMILENA)xF1xPESMA
1373	1481	(/C-39xJEDINA/xN.RANA 5)xSREĆAxF1xSONJA
1374	1482	(/KM67/89xVALJEVKA/xSREĆAx F1x KOŠUTA
1375	1483	(/D-7xRODNA)xNS 3722/xS7/NS RZL S7/)xF1xNAJBOLJA
1376	1484	(/LOVRIN 25xSTEPA/xNS2-2737
1377	1485	(/KM 54/89x N.RANA 5/xNS2-2737/1)F1xSONJA
1378	1486	(/ZG 3782xNS3722/x/LOVRIN25xSTEPA/)xF1xLOVRIN25
1379	1487	(/C-39xKAVKAZ)xITALIAxLOVRIN25xSTEPA/)
1380	1488	(/LOVRIN25xSTEPA/x/LOVRIN25xSTEPA/xF1x	LOVRIN25xSKOPLJANKA
1381	1489	(/KM175/89xVALJEVKA/xSUPER RANA/)xF1xNS R-5
1382	1490	(/KM/89xVALJEVKA/xSUPER RANA)xF1xPOBEDA
1383	1491	(/KM122/89xNS3722/xKREMNA)xF1x NAJBOLJA
1384	1492	(/LOVRIN25xSTEPA/x/LOVRIN25xSKOPLJANKA)
1385	1493	(/LOVRIN25xSTEPA/x/D-7xRODNA/)
1386	1494	(/LOVRIN25xSKOPLJANKA/xN.RANA 2)xNSR-2
1387	1495	(/LOVRIN25xSKOPLJANKA/x N.RANA 5)xF1xPESMA
1388	1496	(/LOVRIN25xSKOPLJANKA)xRODNAxF1xKOŠUTA
1389	1497	(/C-39xJEDINA/xN.RANA5/)xNS48/91)F1xNAJBOLJA
1390	1498	(/C-39xJEDINA/xN.RANA5/xMINA)xF1xSONJA
1391	1499	(/KM122/89xNS3722/xGALIJA)xF1x/D7xRODNA/xNS3722
1392	1500	(/C-39xKAVKAZ/xN.RANA5)xLOVRIN25x	SKOPLJANKA/)F1xNS2-2737/1
1393	1501	(/KM54/89xSTEPA/xTERA)F1xPOBEDA
1394	1502	(/KM122/89xNS3722/xRODNA F1xNAJBOLJA
1395	1503	(KM122/89xNS3722)xZLATKA
1396	1504	(KM175/89xVALJEVKA)xSONJA
1397	1505	(KM54/89xVALJEVKA)xF7xSONJA
1398	1506	(/C-39xJEDINA/xN.RANA5)xSONJA
1399	1507	(/D7xRODNA/xNS3722)xSONJA
1400	1508	(LOVRIN25xSKOPLJANKA)xSONJA
1401	1509	(KM54/89xN.RANA5)xPESMA
1402	1510	(KM67/89xN.RANA5)xPESMA
1403	1511	(KM162/89xSTEPA)xPESMA
1404	1512	(/C-39xJEDINA/xN.RANA5)xPESMA
1405	1513	(LOVRIN25xSKOPLJANKA)xPESMA
1406	1514	(/C-39xJEDINA/xSTEPA)xKOŠUTA
1407	1515	(/KM54/89xN.RANA5)xKOŠUTA
1408	1516	(KM67/89xN.RANA 5)xKOŠUTA
1409	1517	(KM157/89xSTEPA)xKOŠUTA
1410	1518	(/C-39xJEDINA/xN.RANA5)xKOŠUTA
1411	1519	(LOVRIN25xSKOPLJANKA)xKOŠUTA
1412	1520	(KM122/89xNS3722)xPOBEDA
1413	1521	(/C-39xJEDINA/xN.RANA5)xPOBEDA
1414	1522	(GP6144-42xVALJEVKA)xPOBEDA
1415	1523	(LOVRIN25xSKOPLJANKA)xPOBEDA
1416	1524	(FR81-19xBARBEE)xPOBEDA
1417	1525	(KM162/89xSTEPA)xNS14/91-BAJKA
1418	1526	(KM162/89xSTEPA)xSONJA
1419	1527	(/C-39xJEDINA/xSTEPA)xMILENA
1420	1528	(KM54/89xVALJEVKA)xMILENA
1421	1529	(KM54/89xN.RANA5)xMILENA
1422	1530	(KM67/89xN.RANA5)xMILENA
1423	1531	(KM122/89xNS3722)xMILENA
1424	1532	(KM162/89xSTEPA)xMILENA
1425	1533	(/C-39xJEDINA/xN.RANA5/)xMILENA
1426	1534	(GP6144-42xVALJEVKA)xMILENA
1427	1535	(LOVRIN25xSKOPLJANKA)xMILENA
1428	1536	(FR81-19xBARBEE)xMILENA
1429	1537	(KM162/89xSTEPA)xMILENA
1430	1538	(/C-39xJEDINA/xN.RANA5)xSREĆA
1431	1539	(KM67/89xVALJEVKA)xSREĆA
1432	1540	(/D-7xRODNA/xNS3722/)xS7 NSRZL S7
1433	1541	(LOVRIN25xSTEPA)xNS2-2737/1
1434	1542	(KM54/89xN.RANA5)xNS2-2737/1
1435	1543	(ZG3782xNS3722)x(LOVRIN25xSTEPA)
1436	1544	(/C-39xKAVKAZ/xITALIA/)x/LOVRIN25xSTEPA/
1437	1545	(LOVRIN25xSTEPA)x(LOVRIN25xSTEPA)
1438	1546	(KM175/89xVALJEVKA)xSUPER RANA
1439	1547	(KM54/89xVALJEVKA)xSUPER RANA
1440	1548	(KM122/89xNS3722)xKREMNA
1441	1549	(KM67/89xNS3722)xNS2-2604
1442	1550	(LOVRIN25xSTEPA)x(LOVRIN25xSKOPLJANKA)
1443	1551	(LOVRIN25xSTEPA)x(/D-7xRODNAxNS3722/)
1444	1552	(LOVRIN25xSKOPLJANKA)xN.RANA2
1445	1553	(LOVRIN25xSKOPLJANKA)xN.RANA5
1446	1554	(LOVRIN25xSKOPLJANKA)xRODNA
1447	1555	(/C-39xJEDINA/xN.RANA5/)xNS48/91
1448	1556	(C-39xJEDINA)xN.RANA5)xMINA
1449	1557	(KM122/89xNS3722)xGALIJA
1450	1558	(/C-39xKAVKAZ/xN.RANA5/)x/LOVRIN25x	SKOPLJANKA/
1451	1559	(KM122/89xNS3722)xNS2-3755
1452	1560	(KM54/89xSTEPA)xTERA
1453	1561	(KM122/89xNS3722)xRODNA
1454	1562		(Pm4axFR84.4)xPm4a
1455	1563		(Pm4axFR84.4)xPm4a
1456	1564		(SC783737xPm4a)xPm4a
1457	1565		(KVL133xPm4a)xPm4a
1458	1566		(GA83128-C-31xPm4a)xPm4a
1459	1567		(C-39xPm4)xPm4a
1460	1568		(Pm1xPm2)x(Pm3xPm4a)
1461	1569		(Pm1xPm2)x(Pm4axPm5)
1462	1570		(Pm1xPm2)x(Pm5xPm6)
1463	1571		(Pm1xPm2)x(Pm6xPm7)
1464	1572		(Pm1xPm2)x(Pm7xPm8)
1465	1573		(Pm1xPm2)x(Pm8xPm9)
1466	1574		(Pm2xPm3a)x(Pm4axPm5)
1467	1575		(Pm2xPm3a)x(Pm5xPm6)
1468	1576		(Pm2xPm3a)x(Pm6xPm7)
1469	1577		(Pm2xPm3a)x(Pm7xPm8)
1470	1578		(Pm2xPm3a)x(Pm8xPm9)
1471	1579		(Pm3axPm4a)x(Pm5xPm6)
1472	1580		(Pm3axPm4a)x(Pm6xPm7)
1473	1581		(Pm3axPm4a)x(Pm7xPm8)
1474	1582		(Pm3axPm4a)x(Pm8xPm9)
1475	1583		(Pm4axPm5)x(Pm6xPm7)
1476	1584		(Pm4axPm5)x(Pm7xPm8)
1477	1585		(Pm4axPm5)x(Pm8xPm9)
1478	1586		(Pm5xPm6)x(Pm7xPm8)
1479	1587		(Pm5xPm6)x(Pm7xPm8)
1480	1588		(Pm5xPm6)x(Pm7xPm8)
1481	1589		(Pm5xPm6)x(Pm7xPm8)
1482	1590		(Pm5xPm6)x(Pm7xPm8)
1483	1591		(/Pm4axFR84.4/xPm4a)xPm4a
1484	1592		(/Pm4axFR84.4/xPm4a)xPm4a
1485	1593		(SC783737xPm4a)xPm4a
1486	1594		(/KVL133xPm4a/xPm4a)xPm4a
1487	1595		(/GA83128-C-31/xPm4a)xPm4a
1488	1596		(/C-39xPm4a/xPm4a)xPm4a
1489	1597		(/Pm1xPm2/x/Pm3axPm4a/)x/Pm3axPm4a/
1490	1598		(/Pm1xPm2/x/Pm4axPm5/)x/Pm4axPm5/
1491	1599		(/Pm1xPm2/x/Pm5xPm6/)x/Pm5xPm6/
1492	1600		(/Pm1xPm2/x/Pm6xPm7/)x/Pm6xPm7/
1493	1601		(/Pm1xPm2/x/Pm7xPm8/)x/Pm7xPm8/
1494	1602		(/Pm1xPm2/x/Pm8xPm9/)x/Pm8xPm9/
1495	1603		(/Pm2xPm3a/x/Pm4axPm5/)x/Pm4axPm5/
1496	1604		(/Pm2xPm3a/x/Pm5xPm6/)x/Pm5xPm6/
1497	1605		(/Pm2xPm3a/x/Pm6xPm7/)x/Pm6xPm7/
1498	1606		(/Pm2xPm3a/x/Pm7xPm8/)x/Pm7xPm8/
1499	1607		(/Pm2xPm3a/x/Pm8xPm9/)x/Pm8xPm9/
1500	1608		(/Pm3axPm4a/x/Pm5xPm6/)x/Pm5xPm6/
1501	1609		(/Pm3axPm4a/x/Pm6xPm7/)x/Pm6xPm7/
1502	1610		(/Pm3axPm4a/x/Pm7xPm8/)x/Pm7xPm8/
1503	1611		(/Pm3axPm4a/x/Pm8xPm9/)x/Pm8xPm9/
1504	1612		(/Pm4axPm/x/Pm6xPm7/)x/Pm6xPm7/
1505	1613		(/Pm4axPm5/x/Pm7xPm8/)x/Pm7xPm8/
1506	1614		(/Pm4axPm5/x/Pm8xPm9/)x/Pm8xPm9/
1507	1615		(/Pm5xPm6/x/Pm7xPm8/)x/Pm7xPm8/
1508	1616		(/Pm5xPm6/x/Pm8xPm9/)x/Pm8xPm9/
1509	1617		(/Pm5xPm6/x/Pm7xPm8/)x/Pm7xPm8/
1510	1618		(/Pm5xPm6/x/Pm7xPm8/)x/Pm7xPm8/
1511	1619		(/Pm5xPm6/x/Pm8xPm9/)x/Pm8xPm9/
1512	1620	(RZL29/1xNS-2-3739)xNS 23739
1513	1621	(RZL29/1xNS23606)
1514	1622	(NS RZL29/2xNS2-3699)xNS2 3699
1515	1623	(NS RZL29/2xNS2-3170)xNS2 3170
1516	1624	(NS RZL29/2xNS2-3786)xNS2 3786
1517	1625	(NS RZL29/3xFORTUNA)x FORTUNA
1518	1626	(NS RZL29/3xKREMNA)x KREMNA
1519	1627	(NS RZL29/4xRENESANSA)xRENESANSA
1520	1628	(NS RZL29/4xPOBEDA)xPOBEDA
1521	1629	(NS RZL29/4xRUSIJA)xRUSIJA
1522	1630	(NS RZL29/5xKOŠUTA)xKOŠUTA
1523	1631	(NS RZL29/5xSREMICA)xSREMICA
1524	1632	(NS RZL29/5xNSP-51)xNSP-51
1525	1633	(NS RZL31/1xNS2-3869)xNS2-3869
1526	1634	(NS RZL31/xNS2-3988)xNS2-3988
1527	1635	(NS RZL31/1xNS2-4000)xNS2 4000
1528	1636	(NS RZL31/2xNS-8066)xNS 8066
1529	1637	(NS RZL31/2xNS8074)xNS 8074
1530	1638	(NS RZL31/3xNS3255)xNS2 3255
1531	1639	(NS RZL31/3xDIVNA)xDIVNA
1532	1640	(NS RZL31/3xNS2 3169)xNS2 3169
1533	1641	(NS RZL31/4xKREMNA)xKREMNA
1534	1642	(NS RZL31/4xDANICA)xDANICA
1535	1643	(NS RZL31/4xNS2-3739)xNS2 3739
1536	1644	(COKER 983xDOLOMIT)xDOLOMIT
1537	1645	(COKER 983xC-39)x C-39
1538	1646	(COKER 983xNS RZL31/2)xNS RZL31/2
1539	1647	(C-39xDOLOMIT)x DOLOMIT
1540	1648	(DOLOMITxSONJA)xSONJA
1541	1649	(DOLOMITxVENERA)xVENERA
1542	1650	(DOLOMITxKHAPLI)xKHAPLI
1543	1651	(DOLOMITxNEVESINJKA)xNEVESINJKA
1544	1652	(DOLOMITxNSJP 329)xNSJP 329
1545	1653	(GRANADAxVENERA)xVENERA
1546	1654	(GRANADAxNEVESINJKA)xNEVESINJKA
1547	1655	(GRANADAxNSJP 329)xNSJP 329
1548	1656		(Pm4xFr84.4)xKhapli
1549	1657		(Pm4xFr84.4)xKhapli
1550	1658		(Sc783737xPm4)xKhapli
1551	1659		(KVL133xPm4)xKhapli
1552	1660		(GA83128-C-31xPm)xKhapli
1553	1661		(C-39xPm4)xKhapli
1554	1662		(Pm1xPm2)x(Pm3axPm4)
1555	1663		(Pm1xPm2)x(Pm4xPm5)
1556	1664		(Pm1xPm2)x(Pm5xPm6)
1557	1665		(Pm1xPm2)x(Pm6xPm7)
1558	1666		(Pm1xPm2)x(Pm7xPm8)
1559	1667		(Pm1xPm2)x(Pm8xPm9)
1560	1668		(Pm2xPm3a)x(Pm4xPm5)
1561	1669		(Pm2xPm3a)x(Pm5xPm6)
1562	1670		(Pm2xPm3a)x(Pm6xPm7)
1563	1671		(Pm2xPm3a)x(Pm7xPm8)
1564	1672		(Pm2xPm3a)x(Pm8xPm9)
1565	1673		(Pm3axPm4)x(Pm5xPm6)
1566	1674		(Pm3axPm4)x(Pm6xPm7)
1567	1675		(Pm3axPm4)x(Pm7xPm8)
1568	1676		(Pm3axPm4)x(Pm8xPm9)
1569	1677		(Pm4xPm5)x(Pm6xPm7)
1570	1678		(Pm4xPm5)x(Pm7xPm8)
1571	1679		(Pm5xPm6)x(Pm7xPm8) Šišulja
1572	1680		(Pm5xPm6)x(Pm7xPm8) Brkulja
1573	1681		(Pm5xPm6)x(Pm8xPm9)
1574	1682		(Pm6xPm7)x(Pm8xPm9)
1575	1683	BREEDING LINE
1576	1684	BREEDING LINE
1577	1685	BREEDING LINE
1578	1686	BREEDING LINE
1579	1687	BREEDING LINE
1580	1688	BREEDING LINE
1581	1689	BREEDING LINE
1582	1690	BREEDING LINE
1583	1691	BREEDING LINE
1584	1692	BREEDING LINE
1585	1693	BREEDING LINE
1586	1694	NS RZL29/1xNS2 -3739
1587	1695	NS RZL29/1xNS2 -3739
1588	1696	NS RZL29/1xNS2 -3739
1589	1697	NS RZL29/1xNS2 -3606
1590	1698	NS RZL29/1xNS2 -3606
1591	1699	NS RZL29/1xNS2 -3606
1592	1700	NS RZL29/1xNS2 -3606
1593	1701	NS RZL29/1xNS2 -3606
1594	1702	NS RZL29/1xNS2 -3606
1595	1703	NS RZL29/1xNS2-3699
1596	1704	NS RZL29/1xNS2-3699
1597	1705	NS RZL29/1xNS2-3699
1598	1706	NS RZL29/1xNS2-3699
1599	1707	NS RZL29/2xNS2-3463
1600	1708	NS RZL29/2xNS2-3463
1601	1709	NS RZL29/2xNS2-3170
1602	1710	NS RZL29/2xNS2-3170
1603	1711	NS RZL29/2xNS2-3170
1604	1712	NS RZL29/2xNS2-3170
1605	1713	NS RZL29/2xNS2-3170
1606	1714	NS RZL29/2xNS2-3170
1607	1715	NS RZL29/2xNS2-3786
1608	1716	NS RZL29/2xNS2-3786
1609	1717	NS RZL29/3xFORTUNA-NS4339
1610	1718	NS RZL29/3xFORTUNA-NS4339
1611	1719	NS RZL29/3xFORTUNA-NS4339
1612	1720	NS RZL29/3xFORTUNA-NS4339
1613	1721	NS RZL29/3xFORTUNA-NS4339
1614	1722	NS RZL29/3xFORTUNA-NS4339
1615	1723	NS RZL29/3xFORTUNA-NS4339
1616	1724	NS RZL29/3xKREMNA(NS2-2739)
1617	1725	NS RZL29/3xKREMNA(NS2-2739)
1618	1726	NS RZL29/4xRENESANSA NS1044
1619	1727	NS RZL29/4xPOBEDA
1620	1728	NS RZL29/4xPOBEDA
1621	1729	NS RZL29/4xPOBEDA
1622	1730	NS RZL29/4xPOBEDA
1623	1731	NS RZL29/4xPOBEDA
1624	1732	NS RZL29/4xRUSIJA
1625	1733	NS RZL29/4xRUSIJA
1626	1734	NS RZL29/4xRUSIJA
1627	1735	NS RZL29/4xRUSIJA
1628	1736	NS RZL29/5xKOŠUTA
1629	1737	NS RZL29/5xKOŠUTA
1630	1738	NS RZL29/5xKOŠUTA
1631	1739	NS RZL29/5xKOŠUTA
1632	1740	NS RZL29/5xKOŠUTA
1633	1741	NS RZL29/5xSR
1634	1742	NS RZL29/5xSR
1635	1743	NS RZL29/5xSR
1636	1744	NS RZL29/5xSR
1637	1745	NS RZL29/5xNS P51
1638	1746	NS RZL29/5xNS P51
1639	1747	NS RZL29/5xNS P51
1640	1748	NS RZL29/5xNS P51
1641	1749	NS RZL31/1xNS2-3869
1642	1750	NS RZL31/1xNS2-3869
1643	1751	NS RZL31/1xNS2-3869
1644	1752	NS RZL31/1xNS2-3869
1645	1753	NS RZL31/1xNS2-3869
1646	1754	NS RZL31/1xNS2-3869
1647	1755	NS RZL31/1xNS2-3988
1648	1756	NS RZL31/1xNS2-3988
1649	1757	NS RZL31/1xNS2-3988
1650	1758	NS RZL31/1xNS2-4000
1651	1759	NS RZL31/1xNS2-4000
1652	1760	NS RZL31/1xNS2-4000
1653	1761	NS RZL31/2xNOVOSADSKA 6439
1654	1762	NS RZL31/2xNS 8066
1655	1763	NS RZL31/2xNS 8066
1656	1764	NS RZL31/2xNS 8066
1657	1765	NS RZL31/2xNS 8066
1658	1766	NS RZL31/2xNS 8066
1659	1767	NSRZL31/2xNS 8074
1660	1768	NSRZL31/2xNS 8074
1661	1769	NSRZL31/3xNS2-3255
1662	1770	NSRZL31/3xDIVNA/NS2-2332
1663	1771	NSRZL31/3xDIVNA/NS2-2332
1664	1772	NSRZL31/3xDIVNA/NS2-2332
1665	1773	NSRZL31/3xDIVNA/NS2-2332
1666	1774	NSRZL31/3xDIVNA/NS2-2332
1667	1775	NSRZL31/3xNS2-3169
1668	1776	NSRZL31/3xNS2-3169
1669	1777	NSRZL31/4xKREMNA NS2-2739
1670	1778	NSRZL31/4xKREMNA NS2-2739
1671	1779	NSRZL31/4xKREMNA NS2-2739
1672	1780	NSRZL31/4xDANICA
1673	1781	NSRZL31/4xNS2-3739
1674	1782	NSRZL31/4xNS2-3739
1675	1783	COKER 983x DOLOMIT
1676	1784	COKER 983x DOLOMIT
1677	1785	COKER 983x C-39
1678	1786	COKER 983x C-39
1679	1787	COKER 983x C-39
1680	1788	COKER 983xNS RZL 31/2
1681	1789	COKER 983xNS RZL 31/2
1682	1790	COKER 983xNS RZL 31/2
1683	1791	COKER 983xNS RZL 31/2
1684	1792	COKER 983xNS RZL 31/2
1685	1793	C-39x DOLOMIT
1686	1794	DOLOMITxNS2-2718
1687	1795	DOLOMITxNS2-2718
1688	1796	DOLOMITxNS2-2718
1689	1797	DOLOMITxNS2-2718
1690	1798	DOLOMITxNS2-2718
1691	1799	DOLOMITx NS2-2675/5
1692	1800	DOLOMITx VENERA
1693	1801	DOLOMITx VENERA
1694	1802	DOLOMITx VENERA
1695	1803	DOLOMITx VENERA
1696	1804	DOLOMITx VENERA
1697	1805	DOLOMITx VENERA
1698	1806	DOLOMITx VENERA
1699	1807	DOLOMITx VENERA
1700	1808	DOLOMITx VENERA
1701	1809	DOLOMITxMIRJANA
1702	1810	DOLOMITxMIRJANA
1703	1811	DOLOMITxMIRJANA
1704	1812	DOLOMITxMIRJANA
1705	1813	DOLOMITxMIRJANA
1706	1814	DOLOMITxNEVESINJKA
1707	1815	DOLOMITxNEVESINJKA
1708	1816	DOLOMITxNSJP 329
1709	1817	GRANADAxVENERA
1710	1818	GRANADAxVENERA
1711	1819	GRANADAxMIRJANA
1712	1820	GRANADAxNEVESINJKA
1713	1821	GRANADAxNSJP 299
1714	1822	GRANADAxNSJP 299
1715	1823	GRANADAxNSJP 299
1716	1824	GRANADAxNSJP 299
1717	1825	GRANADAxNSJP 329
1718	1826	GRANADAxNSJP 329
1719	1827	NSRZL 29/1xNS2-3739
1720	1828	NSRZL 29/1xNS2-3606
1721	1829	NSRZL 29/2xNS2-3699
1722	1830	NSRZL 29/2xNS2-3699
1723	1831	NSRZL 29/2xNS2-3463
1724	1832	NSRZL 29/2xNS2-3463
1725	1833	NSRZL 29/2xNS2-3170
1726	1834	NSRZL 29/2xNS2-3170
1727	1835	NSRZL 29/2xNS2-3786
1728	1836	NSRZL 29/2xNS2-3786
1729	1837	NSRZL 29/3xFORTUNA(NS4339)
1730	1838	NSRZL 29/3xKREMNA(NS22739)
1731	1839	NSRZL 29/4xRENESANSA/NS01044/
1732	1840	NSRTL 29/4xPOBEDA
1733	1841	NSRZL 29/4xRUSIJA
1734	1842	NSRZL 29/5xKOŠUTA
1735	1843	NSRZL 29/5xSREMICA
1736	1844	NSRZL 29/5xNS P.51
1737	1845	NSRZL 29/5xNS P.51
1738	1846	NSRZL 31/1xNS2 3988
1739	1847	NSRZL 31/1xNS2 3988
1740	1848	NSRZL 31/1xNS2- 3988
1741	1849	NSRZL 31/1xNS2-4000
1742	1850	NSRZL 31/2xNOVOSADSKA(6439)
1743	1851	NSRZL 31/2xNS 8066
1744	1852	NSRZL 31/2xNS 8074
1745	1853	NSRZL 31/3xNS2-3255
1746	1854	NSRZL 31/3xDIVNA NS2 2332
1747	1855	NSRZL 31/3xNS2 3169
1748	1856	NSRZL 31/4xKREMNA NS2 2739
1749	1857	NSRZL 31/4xDANICA
1750	1858	NSRZL 31/3xNS2 3739
1751	1859	COKER 983xDOLOMIT
1752	1860	COKER 983xC-39
1753	1861	COKER 983xNSRZL 31/2
1754	1862	C-39xDOLOMIT
1755	1863	DOLOMITxNS2-2718
1756	1864	DOLOMITxNS2-2718
1757	1865	DOLOMITxNS2-2675/5
1758	1866	DOLOMITxVENERA
1759	1867	DOLOMITxMIRJANA
1760	1868	DOLOMITxNEVESINJKA
1761	1869	DOLOMITxNSPJ 329
1762	1870	GRANADAxVENERA
1763	1871	GRANADAxVENERA
1764	1872	GRANADAxMIRJANA
1765	1873	GRANADAxNEVESINJKA
1766	1874	GRANADAxNSJP 299
1767	1875	GRANADAxNSJP 329
1768	1876	KAWFARSx(D7 RANA NISKA)xR.NISKA
1769	1877	64209-77x(D7 RANA NISKA)xR.NISKA
1770	1878	TR 380-16xRANA NISKA
1771	1879	7204-22xPOBEDA
1772	1880	TRANSFEDx SUPER RANA
1773	1881	ND 586x(ZG3782xNOV.RANA5)xNOV.RANA5
1774	1882	KREMNAxBASTION
1775	1883	HELLEYx(ZGG3782xNOV.RANA5)xNOV.RANA5
1776	1884	SAPPOxNS RZL 29/1
1777	1885
1778	1886
1779	1887	LOVRIN 25xBALKAN
1780	1888	LOVRIN 25xRENESANSA
1781	1889	SC 790566xLOVRIN
1782	1890	LT 2211-79xRANA NISKA
1783	1891	FR81-20xRANA NISKA
1784	1892	FR 81-12x(LOVRIN25xN.RANA5)N.RANA5
1785	1893	FR 81-11xRANA NISKA
1786	1894	SMH-1694xRANA NISKA
1787	1895	SMH-1749xRANA NISKA
1788	1896	MVC 62082xNS RZL S7
1789	1897	FR 815xRANA NISKA
1790	1898	RODNAxLAD 7-80
1791	1899	(D-7RANA NISKA)xRANA NISKA LAD 7-80
1792	1900	LAD 122-77xLOVRIN 25
1793	1901	FR 832x(D-7xRANA NISKA)xRANA NISKA
1794	1902	7206-18x(ZG 3782xN.RANA 5)xN.RANA 5
1795	1903	Q 10.092xRP 8010/2
1796	1904	Q 10.092xTX 7393
1797	1905	ORPM2x(D-7xRANA NISKA)xRANA NISKA
1798	1906	ORPM6x(D-7xRANA NISKA)xRANA NISKA
1799	1907	CHD 756-80xRANA NISKA
1800	1908	D-7xRANA NISKAxDED 6978
1801	1909	SC 821512xD-7xRANA NISKA
1802	1910	FR 84-1x(LOVRIN 25x N.RANA 5)xN.RANA 5
1803	1911	(LOVRIN 25xN.RANA 5)xN.RANA 5xTR 88058
1804	1912	ID 1005x(D-7xRANA NISKA)xRANA NISKA
1805	1913	TR 134-187x(D-7xRANA NISKA)xRANA NISKA
1806	1914	627/86-9x RENESANSA
1807	1915	620-83-8 x RENESANSA
1808	1916	23-P2-6 xRENESANSA
1809	1917	15-92 x RENESANSA
1810	1918	KK 250/11-1/12x RENESANSA
1811	1919	KK 1K/10-10-2x RENESANSA
1812	1920	KK 7045-1-1x RENESANSA
1813	1921	KK 9618-1x RENESANSA
1814	1922	TK 12/89-2x RENESANSA
1815	1923	B 2/4-2x RENESANSA
1816	1924	744-8x RENESANSA
1817	1925	6557-4x RENESANSA
1818	1926	93/83-58x RENESANSA
1819	1927	233/87-15-37x RENESANSA
1820	1928	405/87-69-49x RENESANSA
1821	1929	471/86-73-35x RENESANSA
1822	1930	NS RZL 31x PESMA
1823	1931	NS RZL 31x RANA NISKA
1824	1932	NS RZL 31x RANA NISKA
1825	1933	NS RZL 31x (D-7xRANA NISKA)xRANA NISKA
1826	1934
1827	1935
1828	1936		411/92-94
1829	1937		402/89-234
1830	1938		KC-5/89-8-7
1831	1939		B-91/6-1
1832	1940		7491-2
1833	1941		7716-1
1834	1942		KK185/91-2
1835	1943		KK737/92-2
1836	1944		KK1155-1
1837	1945		KK540/92-1
1838	1946		7082-61
1839	1947		7256-61
1840	1948		7303-60
1841	1949		7366-45
1842	2025	DolomitxVenera (intern.br. 33/1-1)
1843	2026	DolomitxMirjana (intrrn.br. 34/1-1)
1844	2027	DolomitxMirjana (intrrn.br. 34/2)
1845	2028	DolomitxMirjana (intrrn.br. 34/2-1)
1846	2029	GranadaxMirjana (intrrn.br.39/1)
1847	2030	GranadaxNevesinjka (intern.br.40/1)
1848	2031	GranadaxNevesinjka (intern.br.40/1-1)
1849	2032	GranadaxNSJP299 (intern.br.41/2)
1850	2033	BREEDING LINE
1851	2034	BREEDING LINE
1852	2035	BREEDING LINE
1853	2036	BREEDING LINE
1854	2037	BREEDING LINE
1855	2038	BREEDING LINE
1856	2039	BREEDING LINE
1857	2040	BREEDING LINE
1858	2041	BREEDING LINE
1859	2042	BREEDING LINE
1860	2043	BREEDING LINE
1861	2044	BREEDING LINE
1862	2045	BREEDING LINE
1863	2046	BREEDING LINE
1864	2047	BREEDING LINE
1865	2048	BREEDING LINE
1866	2049	BREEDING LINE
1867	2050	BREEDING LINE
1868	2051	BREEDING LINE
1869	2052	BREEDING LINE
1870	2053	BREEDING LINE
1871	2054	BREEDING LINE
1872	2055	BREEDING LINE
1873	2056	BREEDING LINE
1874	2057	BREEDING LINE
1875	2058	BREEDING LINE
1876	2059	BREEDING LINE
1877	2060	BREEDING LINE
1878	2061	BREEDING LINE
1879	2062	BREEDING LINE
1880	2063	BREEDING LINE
1881	2064	BREEDING LINE
1882	2065	BREEDING LINE
1883	2066	BREEDING LINE
1884	2067	BREEDING LINE
1885	2068	BREEDING LINE
1886	2069	BREEDING LINE
1887	2070	BREEDING LINE
1888	2071	BREEDING LINE
1889	2072	BREEDING LINE
1890	2073	BREEDING LINE
1891	2074	BREEDING LINE
1892	2075	BREEDING LINE
1893	2076	BREEDING LINE
1894	2077	BREEDING LINE
1895	2078	BREEDING LINE
1896	2079	BREEDING LINE
1897	2080	BREEDING LINE
1898	2081	BREEDING LINE
1899	2082	BREEDING LINE
1900	2083	BREEDING LINE
1901	2084	BREEDING LINE
1902	2085	BREEDING LINE
1903	2086	BREEDING LINE
1904	2087		CENTURK (USA)
1905	2088		MIRONOVSKA 264 (UKR)
1906	2089		MIRONOVSKA 808 (UKR)
1907	2090		STEPNJAČKA 30 (RUS)
1908	2091		BEZOSTAJA 1 (RUS)
1909	2092		BANKUT 1205 (HUN)
1910	2093		PARTIZANKA (YUG)
1911	2094		NOVA BANATKA (YUG)
1912	2095		UNA (YUG)
1913	2096		PARTIZANKA NISKA (YUG)
1914	2097		KOLUBARA (YUG)
1915	2098		TRIPE DIRK B (AUS)
1916	2099		TRIPE DIRK S (AUS)
1917	2100		PHDENI (USA)
1918	2101		BUCKSKIN (USA)
1919	2102		TECUMSEH (USA)
1920	2103		NSO.683(ŽITNICA) NS 616 (YUG)
1921	2104		NS 46/90 (VRACA) (UNA)
1922	2105		BERSEE Rhto (FRA)
1923	2106		CAPPELLE DESPREZ Rhto (GBR)
1924	2107		M. HUNTSMMAN Rhto (GBR)
1925	2108		S.CERROS Rht1 (MEX)
1926	2109		BERSEE Rht1 (FRA)
1927	2110		MORIS HUNSMAN Rhto
1928	2111		TANORI 71 Rht1 (MEX)
1929	2112		HIGHBURU Rth1 (GBR)
1930	2113		LERMA ROJA Rht1 (MEX)
1931	2114		NORTENO 67 RHT1 (MEX)
1932	2115		INIA 66 Rht1 (MEX)
1933	2116		CONDOR Rht1 (AUS)
1934	2117		COOK Rht1 (AUS)
1935	2118		BANKS Rht1 (AUS)
1936	2119		SAITAMA 27 Rht1 (JPN)
1937	2120		ADBAKOMUGHI Rht2 (JPN)
1938	2121		GALAHAD Rht2 (GBR)
1939	2122		TJB 990-15 Rht2 (GBR)
1940	2123		DWARFA(M.HOBBITSIB) Rht2 (GBR)
1941	2124		BERSEE Rht2 (FRA)
1942	2125		M.HUNTSMAN Rht2 (GBR)
1943	2126		DURIN Rht2 (FRA)
1944	2127		HOBBIT Rht2 (GBR)
1945	2128		BRIGANT Rht2 (GBR)
1946	2129		BAUTY Rht2 (GBR)
1947	2130		SENTRY Rht2 (GBR)
1948	2131		WIZARD RHT2 (GBR)
1949	2132		AVALON Rht2 (GBR)
1950	2133		BOUTY Rht2 (GBR)
1951	2134		MITHARS Rht2 (GBR)
1952	2135		FENMAN Rht2 (GBR)
1953	2136		SUNOOWN Rht2 (GBR)
1954	2137		LONGBOW Rht2 (GBR)
1955	2138		ERA Rht2 (USA)
1956	2139		KITE Rht2 (AUS)
1957	2140		SONALIKA Rht2 (IND)
1958	2141		BUCKBUCK Rht2 (MEX)
1959	2142		NORIN 10 Rht 1+ 2 (JPN)
1960	2143		NORIN 10/BREV 14 Rht 1+ 2 (USA)
1961	2144		OLESEN DWARF Rht 1+2 (RHD)
1962	2145		UPI 301 Rht 1+ 2 (IND)
1963	2146		SUWON 92 Rht 1+ 2 (KOR)
1964	2147		BERSEE Rht 1+ 2 (FRA)
1965	2148		YECORA Rht 1+ 2 (MEX)
1966	2149		CAJEME 71 Rht 1+ 2 (MEX)
1967	2150		TOMTHUMB Rht 3 (TIB)
1968	2151		MIN.DWARF Rht 3 (AUS)
1969	2152		BERSEE Rht 3 (FRA)
1970	2153		M.HUNTSMAN Rht 3 (GBR)
1971	2154		BERSEE Rht 2+3 (FRA)
1972	2155		BERSEE MUTANT Rht 7 (FRA)
1973	2156		AKAKOMUGHI Rht 8+9 (JPN)
1974	2157		SAVA 20 Rht 8 (YUG)
1975	2158		FORTUNATO 2 D Rht 8 (ITA)
1976	2159		TALENT Rht 8 (FRA)
1977	2160		CAP.MARA 20 Rht 8 (ITA)
1978	2161		Mara Rht 8 (ITA)
1979	2162		CAP.MARA 5 BS – 7 BS Rht 9 (ITA)
1980	2163		AIBIAN Rht 9 (JPN)
1981	2164		TIBET DWARF Rht 10 (TIB)
1982	2165		D 6899 Rht 3 (USA)
1983	2166		CAP(BEZ 5 A) TA 11 (ITA)
1984	2167		S- 13 (ITA)
1985	2168		NS 322 (YUG)
1986	2169		NS 602 (YUG)
1987	2170		NS 603 (YUG)
1988	2171		NS 732 (YUG)
1989	2172		NS 900 (YUG)
1990	2173		NS 559 (YUG)
1991	2174		NS 13-32 (YUG)
1992	2175		NS 51-11 (YUG)
1993	2176		NS 54-52 (YUG)
[truncated: 722 more rows]

## Sheet: 764 SUSCEPTIBLE GENOTYPES
Genotype accession number	Pedigree	Pedigree (additional information)
1	RP 803/1
2	RP 803/2
3	RP 804/1
4	RP 8010/2
5	RP 8010/3-1
6	RP 8010/3-2
7	RP 8010/4
8	RP 8012/1-2
10	RP 8015/11-4
11	RP 8015/11-5
13	RP 8019/1-2
16	RP 8019/3
18	RP 8031/2-1	RP 8033/1-2
19	RP 8031/2-2	RP 8033/3
22	RP 8033/1-1
28	A-55-2	A-55-2
37	ZG 6631-78	ZG 4969-65/TP 114-65A/2/ZG3731-65/5900-66
38	SC 780934	BLUEBOY II/MC NAIR 1803
39	SC 753701	BLUEBOY/ANDNOX/2/TIFTON 1452
40	OK 71 R 7719	KANRED/HARD FEDERATION/2/?/3/AGENT
50	64209-77	64209-77
62	ND 582	ND527/COTEAU SIB/ERA
63	MV 1-08-78	MV 1-08-78
83	SMH 1739	S 4625/MARIS HUNTSMAN
90	STODDARD	STODDARD
101	49 MK 69x49-20/ 53-TK 66x53	NO PEDIGREE
107	ASOSAN	ASOSAN
121	FR 81-11	AEGILOPS VENTRICOSA/TRITICUM PERSICUM/2/MARNE*3/3/MOISSON(4)/4/(68)CHAMPLEIN/ARO
126	LAD 7-80	LAD 7-80
136	LE 2096	ND457*3/TRITICUM DURUM/2/ESTANZUALA DAKURU
146	DED 48-80	DED 48-80
147	DED 69-78	DED 69-78
148	SC 821520	CHUL/ *8CLARKAMUS/MCNAIR701/2/KAVKAZ
151	SC 821524	TIFTON72-60/ARTHUR71/2/GABOTO/3/COKER 74-27/4/BEAU/5/VON RUMPF FRUER DICKOFF
152	SC 823546	TIFTON72-60/ARTHUR71/2/GABOTO/3/COKER 72-27/4/BEAU/5/COKER 76-35
153	SC 820054	SC 820054
154	CK 5936	NO PEDIGREE
155	FR 84-1	AEGILOPS VENTICOSA/TRITICUM PERSICUM/2/MARNE*3/3/MOISSON(4)/4/CHAMPLEIN/ARONDE(6
156	FR 84-8	MIRONOVSKAIA 808/MARIS HUNTSMAN/5/AEGILOPS VENTRICOSA/TRITICUM PERSICUM/2/MARNE*
158	MS 79-38-527	TP BLANC/H 68-44/AURORA/AURORA
159	ID 1304-3	FRONTANA74/KHAPLI/2/SUPRESA
160	R 107	R 107
161	FR 81-3	MARIS HUNTSMAN/4/(4)AEGILOPS VENTRICOSA/TRITICUM PERSICUM/2/MARVE*3/3/MOISSON, B
164	AK 214-4	200/99/BRKULYA4
165	KM 630-84	NADADORES 63/SAN PASTORE/2/TPR 354
176	TEMU 72-83	TEMU 33-78/TEMU 38-78, T 14133-T-T-1T
177	OGOSZTA/SAVA/2/F 26.70/TPR 349	OGOSZTA/SAVA/2/F 26.70/TPR 349
178	P 74141 A10-5-4-2	P 74141 A10-5-4-2
189	SD 2983(SR WDR,24)	AGENT/3/MD 441/2/WALDRON/BLUEBIRD 14/BUTTE/5/LEN
190	C.I.14085	NO PEDIGREE
191	1013 B. 1.L	MIDA/2/MCMUMURACHY/EXCANGE/3/184P
192	PB 16464-26A-1A-1A-OA	V81131,V81131,BLUEBRD/MEXIPAC 65
193	MRL”S”/BUS”S”CM 61949-12 Y-6M-2Y-3M-5Y-1M-OY	NO PEDIGREE
194	BB//TOB/CNO 67/3/…	NO PEDIGREE
203	TIMMO	TIMMO
209	PF 83349	IAS 55*4/ALONDRA SIB/2/ IAS 55*4/ CI 14123(KHAPLI I/*8 CHANCELLOR)
210	PF 83144	IAC 5/MARINGA*2/3 /CNT 7*3/LONDRINA/2/ IAC 5/MARINGA/HADDEN
212	OH 416	CALDWELL/AMIGO
213	FLORIDA 301	HOLLY/3/OLESEN//ARTHUR/WS20
214	FLORIDA 302	COKER 65-20//PURDNE 4946A 4-18-2-10-1/HADDEN/3/VOGEL 5/ANDERSN//PURDUE 4946 A 18
215	FL 72185 A 101-5-G-9	SISTER OF FLORIDA 302, NAPB WILL RELEASE AS TRAVELER
216	FL 7927-G 29	FLORIDA 302/COKER 797
218	FL 8456-G 83	FL 72185 A 101-5-B1/FL 7441-4-A-3
219	FL 8456-G 98	FL72185A101-5-B1/FL7441-4-A3
220	GA 83002-C 13	FL301/COKER 80/82
221	GA 83075-2 C 23	ST.P.77033**//COKER 797/MCNAIR1813
222	GA 83139- 1C 41	FL7774/B11/D9/MASSEY
241	Sj 861009	VUKA X BRIGAND
242	78879 A1-13-2-3	MONON/3/MONON/CI 10110//MONON/4/ARTHUR/5/
245	OR CR 8608	TRITICUM AESTIVUM/TORIM
246	CHANCELLOR	CHANCELLOR
263	FR 87-2	NO PEDIGREE
265	GP 4067-530	RUSSALKA/1717-1384
266	ZG 3382	ZG6877-61/TP 114-65A/2/ZG5484-66
275	GA 80062-4018	C797/M1813,
278	GA 80072-C6-F1-6	M1003/C797
285	79102	BLUEBOY/AMIGO
286	79118	COKER 797/STACY
288	801281	COKER 797//MCN 1003/FL 301
289	801310	OMEGA78/STACY//STACY/TYLER
292	TX 86 D 1425	TAMZOO//NORSEMAN/MIT
297	AR 26159	AR 26159
299	SC 860179	X-12257-IN-OM/FL 7110A-29-3-109
302	SC 861134	X-12257-IN-OM/Bb II/2/GA 73-3-3-3-3-3-5
308	SC 862728	SL 4/64-78/6/TIFT 72-60/ARTHUR71/2/GABOTA/3/LOURIN II/4/TIFT 72-60/ARTHUR71/5/CO
311	SC 862985	CIQUENA/CO 76-22/2/FL 72185/3/CO 76-22
312	W 1040 C	HADDEN*2/3/GA1123/NOR10-BREV//TENMARQ/4/MO W 6582 REDCOAT/5/PIONEER 2553 SIB
322	FR 89.6	REC. SEL FROM 16 PARENT PYRAMIDAL CROSSES
323	FR 89.8	(AURORA X AVALON)37
327	FR 89.12	(NORMAN X APEXAL) 165
331	FR 89.16	(80MH3 X R3.7) X (R3.7) X (R3.7 X ((DUCAT X V.P.M. X MOISSON)4) X (MIRNOVSKAIA 8
332	FR 89.17	(80MH3 X R3.7) X (R3.7) X (R3.7 X ((DUCAT X V.P.M. X MOISSON)4) X (MIRNOVSKAIA 8
333	FR 89.19	((MARIS BILBO X KAVKAZ) 114 X R3.7)31 LINE 33
334	FR 89.20	((MARIS BILBO X KAVKAZ) 114 X R3.7)31 LINE 59
348	OH 416	CALDWELL/AMIGO
352	FL 7927-G 29	FLORIDA 302/COKER 797
353	AMIGO/C 762-2151/AMIGO/COKER 762	AMIGO/C 762-2151/AMIGO/COKER 762
372	SMH -2609	PEDIGRE NOT AVAILABLE, SMOLICE
379	UD 1005-6	TP114/65A X 775-127)
393	TS WWSN 345/84	JE 2182-2E-0E
395	TS WWSN 561/84	JE1627-4E-1E-2E-0E
396	TS WWSN 771/84	SWM 765784-01H-1H-1H
405	GP 5012-3	RUSALKA X NS-4R)
406	UD 428-2	LIBELLULA X PURDUE 5565C-44-3 X ER 19-16)
438	TP 229	NO PEDIGREE
442	CHD 1113-78	CHD 1113-78
444	MD 55-111-82	SUWON 92/3/THORN*5/199-4/2/RILEY
449	SC 790079	KNOX62/COKER 70-14
450	MORRIS HUNTSMAN/2/VPM MOISSON,BULK PV63-6	MORRIS HUNTSMAN/2/VPM MOISSON,BULK PV63-6
464	GA 80599-5-1-1	GA 74-33-2-1-1// C 73-18/DOUBLECROP
465	GA 80599-5-1-4	GA 80599-5-1-4
466	GA 821066-1-7-2-1	GA 73054//STACY/AL"S"
471	74896	VIRTUE/3/ZENITH/NS611//LICHTI/PROBUS*4
472	75123	VPM/MOISSON/3/ZENITH/BAČKA//KAVKAZ
476	MD 5517380	NO PEDIGREE
477	STOA S	NO PEDIGREE
481	KM 238	(WEINENSTEPHAN 378 X MIRONOVSKAIA 808) X SAN PASTORE
482	SMH -2428	NO PEDIGREE
486	CI 14121 /Pm 36/
490	COKER 983
491	COKER 983
492	COKER 983
493	DOLOMIT
499	COKER 983 (Pm 5+Pm 6)	NO PEDIGREE
500	MD 81220 -44	MD 55-286-21/BEZOSTAJA
501	VA 90-52-49	HUNTER/WHEELER
502	VA 90-52-82	VA 79-52-6/GO 4779
503	VA 90-52-93	FL 737-63-12-2-12/TYLER/5/CI 13836/9*CC//WLR/3/SVRN/4/FLND/6/TYL
505	SC 880831	CIQENA/COKER 76-22/21 F 172185/3/ HOLLY E/4/ SLN/64-78/6/ TIFT 72-60/ARTHUR 71
509	GA 841465-2-1-1-3	C 762/FL 302//76-34
510	GA 841465-2-1-1-4	C 762/FL 302//76-34
511	GA 84034-1-4-3-1	72-22-5/C916//76-9-2-4-5
512	84 C -34 -1	SALUDA/84 VA63//COKER 82-28/COKER 84-33
514	83146 C -1-9-6-3-1	BENHUR B//ARTHUR TYPE/KNOX TYPE/3/ARTHUR TYPE/NY 5715 AB-3B-2/TYLER//AUBURN
515	83597 A1 -1 -3 -2 -1	CAR422-ANA/TYLER/4/BEHUR B//ARTHUR TYPE/KNOX TYPE/3/ ARTHUR TYPE/NY 5715 AB-3B-2
521	NRPB 88 – 1722	MULIN X MISSION
525	SR 6	SR 6
536	DIMITROVKA 5-12	NO PEDIGREE
537	DIMITROVKA 5-2	NO PEDIGREE
538	ELITE LINES N.SAD Br.41	NO PEDIGREE
549	IW -1984 Br.149	NO PEDIGREE
551	V 650	V 650
552	TANSEL	NO PEDIGREE
553	FUND 262	NO PEDIGREE
554	AK 211 -66	200-994/3969-30
560	VI 112-2-7T-4B -1T	CI 12633/Pm2+6Pm6/(WISCONSIN 245)/3*BONZA
563	KAVKAZ
602	SR -9 G
638	CHANCELLOR	CHANCELLOR
639	COKER 747 /Pm6/	NO PEDIGREE
643	87340-1-3-7-1
645	OH 521
646	FR 94.3
647	FR 94.14
648	FR 94.18
649	KV 149	Triticum aestivum var.veletinum - compactoides
651	KV 152	Triticum abyssinicum (Triticum aethiopium) Jacubs
652	KV 154	Triticum paleocolchicum Men. (Triticum georgicum Dek.)
653	KV 155	Triticum paleocolchicum
654	KV 156	Triticum vavilovi var.vaneum Jacubs
655	KV 157	Triticum macha var.subletshumicum i paleo-imereticum
656	KV 160	Triticum dicoccoides var.aaronsohni; Tr.mucha var. sub-megrelicum
661	KV 169	Triticum dicoccum Schubl var.atratum, var.farum, var.rufum Korn
663	KV 171	Triticum dicoccum var.atratum, var.farum, var.rufum Korn
666	KV 175	Triticum durum var.hordeiforme, var. affine Korn
667	KV 176	Triticum durum var.murciense Korn
670	KV 179	Triticum polonicum L. var.vestitium Korn, var.gracile, var. villosum Desv
671	KV 180	Triticum polonicum var.ispahanicum Korn
676	KV 183	Triticum macha Dekert var sub-letschumicum
677	KV 184	Triticum paleocolchicum; Tr. spelta L. Men(Tr. georgicum Dek); var.duhamelianum
683	KV 190	Triticum aestivum var.grecum Korn, var.lutescens Alef, var. subbrbarossa Vavilov
686	KV 193
688	BREEDING LINE
691	BREEDING LINE
692	BREEDING LINE
697	BREEDING LINE
707	BREEDING LINE
709	BREEDING LINE
789		KM 44/89 x NOV. RANA 5
790		KM 47/89 x NS 2960
791		KM 47/89 x NS 2960
792		KM 47/89 x NS 2960
794		KM 47/89 x NS 2960
796		KM 47/89 x NS3722
797		KM 47/89 x NS3722
798		KM 47/89 x NS3722
799		KM 47/89 x NS 3722
800		KM 54/89 x VALJEVKA
801		KM 54/89 x VALJEVKA
802		KM 54/89 x VALJEVKA
803		KM 54/89 x VALJEVKA
804		KM 54/89 x VALJEVKA
805		KM 54/89 x VALJEVKA
806		KM 54/89 x VALJEVKA
807		KM 54/89 x NOV. RANA 5
808		KM 54/89 x NOV. RANA 5
810		KM 54/89 x NOV. RANA 5
811		KM 54/89 x NOV. RANA 5
812		KM 54/89 x NOV. RANA 5
815		KM 54/89 x NS 2960
816		KM 54/89 x NS 2960
817		KM 54/89 x NS 3722
818		KM 54/89 x NS 3722
819		KM 54/89 x NS 3722
820		KM 54/89 x NS 3722
821		KM 54/89 x NS 3722
824		KM 67/89 x VALJEVKA
826		KM 67/89 x NOV. RANA5
828		KM 67/89 X NS 3722
829		KM 122/89 x NS 3722
830		KM 122/89 x NS 3722
832		KM 122/89 x NS 3722
836		KM 157/89 x 89 x NS 2960
837		KM 157/89 x 89 x NS 2960
838		KM 162/89 x NOV. RANA5
839		KM 162/89 x NOV. RANA5
840		KM162/89 x NS 2960
841		KM162/89 x NS 2960
842		KM162/89 x NS 2960
843		KM162/89 x NS 2960
844		KM 175/89 x VALJEVKA
845		KM 175/89 x VALJEVKA
846		KM 175/89 x VALJEVKA
847		KM 175/89 x NOV. RANA 5
848		KM 175/89 x NOV. RANA 5
849		KM 175/89 x NOV. RANA 5
850		KM 175/89 x NOV. RANA 5
851		KM 175/89 x NS 2960
852		KM 175/89 x NS 2960
853		KM 183/89 x VALJEVKA
854		KM 183/89 x VALJEVKA
855		KM 183/89 x VALJEVKA
856		KM 183/89 x VALJEVKA
857		KM 183/89 x VALJEVKA
858		KM 183/89 x NOV.RANA5
859		KM 183/89 x NOV.RANA5
860		KM 183/89 x NOV.RANA5
861		KM 193/89 x NOV. RANA 5
862		KM 193/89 x NOV. RANA 5
864		KM 193/89 x NS 2960
865		KM 193/89 x NS 2960
866		KM 193/89 x NS 2960
867		KM 193/89 x NS 2960
870		TR 386-16 x JEDINA x N. RANA 5
871		TR 386-16 x JEDINA x N. RANA 5
874		(C-39 x JEDINA) x NOV. RANA5
876		(C-39 x JEDINA) x NOV. RANA5
882		(C-39 x JEDINA) x NS 3722
883		(C-39 x JEDINA) x NS 3722
884		(C-39 x JEDINA) x NS 3722
885		(C-39 x RODNA) x ITALIA
886		(C-39 x RODNA) x ITALIA
891		(SC 821520 x RANA NISKA) x NS 3722
892		(SC 821520 x RANA NISKA) x NS 3722
893		(SC 821520 x RANA NISKA) x NS 3722
894		(SC 821520 x RANA NISKA) x NS 3722
895		(SC 821520 x RANA NISKA) x NS 3722
896		(MD 73025-51 x JEDINA) x NS 3722
897		(MD 73025-51 x JEDINA) x NS 2960
899		(MD 73025-51 x JEDINA) x NS 2960
900		(MD 73025-51 x JEDINA) x NS 2960
901		(MD 73025-51 x JEDINA) x NS 2960
903		(MD 73025-51 x JEDINA) x ITALIA
904		(MD 73025-51 x RANA NISKA) x ITALIA
906		(MD 73025-51 x RANA NISKA) x ITALIA
907		(MD 73025-51 x RANA NISKA) x ITALIA
908		(MD 73025-51 x RANA NISKA) x ITALIA
909		(MD 73025-51 x RANA NISKA) x ITALIA
917		(D-7 x RODNA) x NOV. RANA5
919		(D-7 x RODNA) x NS 3722
920		(D-7 x RODNA) x NS 3722
921		(D-7 x RODNA) x NS 3722
922		(D-7 x RODNA) x NS 3722
923		(C-39 x KAVKAZ) x NOV. RANA 5
924		(C-39 x KAVKAZ) x NOV. RANA 5
925		(C-39 x KAVKAZ) x NOV. RANA 5
935		(SC 780934 x Pm 4a) x NOV. RANA5
936		(SC 780934 x Pm 4a) x NS 2960
937		(SC 780934 x Pm 4a) x NS 3722
938		(SC 780934 x Pm 4a) x NS 3722
939		(SC 780934 x Pm 4a) x NS 3722
940		(SC 780934 x Pm 4a) x NS 3722
941		(SC 780934 x Pm 4a) x NS 3722
947		(Pm 8 x Pm 9 )x ITALIA
948		(LOVRIN 11) x NS 3722
949		(LOVRIN 11) x NOV. RANA5
952		(ZG 3782 x VALJEVKA
953		(ZG 3782 x VALJEVKA
954		(ZG 3782 x VALJEVKA
955		(ZG 3782 x VALJEVKA
956		(ZG 3782 x NOV. RANA 5)
957		(ZG 3782 x NOV. RANA 5)
958		(ZG 3782 x NOV. RANA 5)
961		(ZG 3782 x NOV. RANA 5)
962		(ZG 3782 x NS 2960
963		(ZG 3782 x NS 2960
964		(ZG 3782 x NS 2960
965		(ZG 3782 x NS 2960
966		(ZG 3782 x NS 2960
967		(ZG 3782 x NS 2960
974		FR 87-5 x NOV. RANA 5
976		A 55.2 x JELICA
977		LOVRIN 11 x SKOPLJANKA
978		LOVRIN 11 x SKOPLJANKA
981		GP 6191-269 x NOV. RANA 5
982		GP 6191-269 x NOV. RANA 5
983		GP 6191-269 x NOV. RANA 5
984		GP 6191-269 x NOV. RANA 5
987		IWWRN 104/84 x NOV.RANA 5
988		IWWRN 104/84 x NOV.RANA 5
989		IWWRN 104/84 x NOV.RANA 5
990		IWWRN 104/84 x NS 2960
991		IWWRN 104/84 x NS 3722
993		GP 6144-42 x VALJEVKA
994		GP 6144-42 x VALJEVKA
995		GP 6144-42 x VALJEVKA
996		GP 6144-42 x VALJEVKA
997		GP 6144-42 x VALJEVKA
998		GP 6144-42 x NOV.RANA 5
999		GP 6144-42 x NS 3722
1000		GP 6144-42 x NS 3722
1002		7204-36 x VALJEVKA
1007		7204-36 x NS 2960
1008		7204-36 x NS 3722
1009		LOVRIN 25 x SKOPLJANKA
1010		LOVRIN 25 x SKOPLJANKA
1011		LOVRIN 25 x SKOPLJANKA
1012		LOVRIN 25 x SKOPLJANKA
1013		LOVRIN 25 x SKOPLJANKA
1014		LOVRIN 25 x SKOPLJANKA
1016		LOVRIN 25 x SKOPLJANKA
1020		LOVRIN 25 x SKOPLJANKA
1023		64209-77 x BARBEE
1037		ASOSAN/8 CC x JELICA
1051		(C-39 x Pm1)
1053		(C-39 x Pm3)
1054		(C-39 x Pm5)
1055		(C-39 x Pm6)
1056		(C-39 x Pm6)
1057		(C-39 x Pm6)
1058		(C-39 x Pm7)
1059		(C-39 x Pm8)
1062		(C-39 x Pm9)
1072		(SC 780934 x Pm1)
1073		(SC 780934 x Pm2)
1079		(SC 780934 x Pm8)
1080		(SC 780934 x Pm9)
1081		(64209-77 x Pm1)
1086		(64209-77 x Pm6)
1095		(BARBEE x A 55.2)
1132		(KM 44/89 x VALJEVKA)VALJEVKA
1133		(KM 44/89 x VALJEVKA)VALJEVKA
1134		(KM 44/89 x NOV.RANA 5) x NOV.RANA 5
1135		(KM 44/89 x NOV.RANA 5) x NOV.RANA 5
1137		(KM 47/89 x NS 2960 )x NS 2960
1143		(KM47/89 x NS3722) x NS 3722
1148		(KM54/89 x VALJEVKA) x VALJEVKA
1149		(KM 54/89 x NS 3722 ) x NOV.RANA 5
1151		(KM 54/89 x NS 3722 ) x NS 3722
1152		(KM 54/89 x NS 3722 ) x NS 3722
1154		(KM 67/89 x NOVA.RANA 5) x NOV.RANA 5
1156		(KM 67/89 x NS 2960) x NS 2960
1158		(KM 67/89 x NS 2960) x NS 2960
1167		(KM 137/89 x NOV.RANA 5) x NOV.RANA 5
1168		(KM 137/89 x NOV.RANA 5) x NOV.RANA 5
1169		(KM 137/89 x NOV.RANA 5) x NOV.RANA 5
1170		(KM 157/89 x NOV.RANA 5) x NOV.RANA 5
1171		(KM 157/89 x NOV.RANA 5) x NOV.RANA 5
1173		(KM 157/89 x NS 2960) x NS 2960
1174		(KM 157/89 x NS 2960) x NS 2960
1175		(KM 157/89 x NS 3722) x NS 3722
1176		(KM 162/89 x NS 2960) x NS 2960
1177		(KM162/89 x NS 2960) x NS 2960
1179		(KM 175/89 x NS 3722) x NS 3722
1180		(KM 183/89 x NS 3722) x NS 3722
1181		(KM 183/89 x NS 3722) x NS 3722
1182		(KM 193/89 x VALJEVKA) x VALJEVKA
1183		(KM 193/89 x NOV.RANA 5) x NOV.RANA 5
1187		(KM 193/89 x NOV.RANA 5) x NOV.RANA 5
1188		(KM 193/89 x NOV.RANA 5) x NOV.RANA 5
1189		(KM 193/89 x NOV.RANA 5) x NOV.RANA 5
1191		(KM 193/89 x NOV.RANA 5) x NOV.RANA 5
1192		(KM 193/89 x NOV.RANA 5) x NOV.RANA 5
1193		(KM 193/89 x NOV.RANA 5) x NOV.RANA 5
1194		(KM 193/89 x NOV.RANA 5) x NOV.RANA 5
1195		(KM 193/89 x NOV.RANA 5) x NOV.RANA 5
1196		(KM 193/89 x NOV.RANA 5) x NOV.RANA 5
1197		(KM 193/89 x NOV.RANA 5) x NOV.RANA 5
1198		(KM 193/89 x NOV.RANA 5) x NOV.RANA 5
1199		(KM 193/89 x NS 2960) x NS 2960
1200		(KM 193/89 x NS 2960) x NS 2960
1204		(IWWRN 104/84 x VALJEVKA) x VALJEVKA
1205		(IWWRN 104/84 x VALJEVKA) x VALJEVKA
1206		(IWWRN 104/84 x VALJEVKA) x VALJEVKA
1207		(IWWRN 104/84 x VALJEVKA) x VALJEVKA
1208		(IWWRN 104/84 x VALJEVKA) x VALJEVKA
1209		(IWWRN 104/84 x VALJEVKA) x VALJEVKA
1210		(IWWRN 104/84 x VALJEVKA) x VALJEVKA
1211		(IWWRN 104/84 x N.RANA 5) x N.RANA 5
1212		(IWWRN 104/84 x NS 3722 ) x NS 3722
1213		(IWWRN 104/84 x NS 3722 ) x NS 3722
1214		(IWWRN 104/84 x NS 3722 ) x NS 3722
1219		(IWWRN 118/84 x NS 2960) x NS 2960
1221		(GP 6144 -42 x N.RANA 5) x N.RANA 5
1222		(GP 6144 -42 x N.RANA 5) x N.RANA 5
1223		(GP 6144 -42 x NS 2960 ) x NS 2960
1224		(GP 6144 -42 x NS 2960 ) x NS 2960
1225		(GP 6144 -42 x NS 2960 ) x NS 2960
1226		(GP 6144 -42 x NS 2960 ) x NS 2960
1227		(GP 6144 -42 x NS 2960 ) x NS 2960
1228		(GP 6144 -42 x NS 2960 ) x NS 2960
1229		(7204 -36 x NS 36 x NS 3722
1230		(7204 -36 x NS 36 x NS 3722
1231		(7204 -36 x NS 36 x NS 3722
1232		(7204 -36 x NS 36 x NS 3722
1233		(LOVRIN 25 x SKOPLJANKA) xSKOPLJANKA
1234		(LOVRIN 25 x SKOPLJANKA) xSKOPLJANKA
1235		(LOVRIN 25 x SKOPLJANKA) xSKOPLJANKA
1236		(LOVRIN 25 x SKOPLJANKA) xSKOPLJANKA
1237		(LOVRIN 25 x SKOPLJANKA) xSKOPLJANKA
1238		(LOVRIN 25 x N.RANA 5 ) x N.RANA 5
1239		(LOVRIN 25 x N.RANA 5 ) x N.RANA 5
1240		(LOVRIN 25 x N.RANA 5 ) x N.RANA 5
1241		(LOVRIN 25 x N.RANA 5 ) x N.RANA 5
1242		(LOVRIN 25 x N.RANA 5 ) x N.RANA 5
1243		(LOVRIN 25 x N.RANA 5 ) x N.RANA 5
1244		(LOVRIN 25 x N.RANA 5 ) x N.RANA 5
1245		(SC 821520 x JEDINA) x JEDINA
1246		(SC 821520 x JEDINA) x JEDINA
1247		(SC 821520 x JEDINA) x JEDINA
1248		(SC 821520 x JEDINA) x JEDINA
1249		(ZG 3782 x VALJEVKA) x VALJEVKA
1250		(ZG 3782 x VALJEVKA) x VALJEVKA
1251		(ZG 3782 x VALJEVKA) x VALJEVKA
1252		(ZG 3782 x VALJEVKA) x VALJEVKA
1253		(ZG 3782 x VALJEVKA) x VALJEVKA
1254		(ZG 3782 x N.RANA 5) x N.RANA 5
1255		(ZG 3782 x N.RANA 5) x N.RANA 5
1256		(ZG 3782 x N.RANA 5) x N.RANA 5
1257		(ZG 3782 x N.RANA 5) x N.RANA 5
1258		(ZG 3782 x N.RANA 5) x N.RANA 5
1259		(ZG 3782 x N.RANA 5) x N.RANA 5
1260		(ZG 3782 x N.RANA 5) x N.RANA 5
1261		(ZG 3782 x N.RANA 5) x N.RANA 5
1262		(ZG 3782 x N.RANA 5) x N.RANA 5
1264		(ZG 3782 x N.RANA 5) x N.RANA 5
1265		(ZG 3782 x NS 3722) x NS 3722
1266		(ZG 3782 x NS 3722) x NS 3722
1267		(D -7 x RANA NISKA) x RANA NISKA
1271		(FR 87/5 x N.RANA 5) x N.RANA 5
1272		(FR 87/5 x N.RANA 5) x N.RANA 5
1275		(FR 87/5 x N.RANA 5) x N.RANA 5
1276		(FR 87/5 x N.RANA 5) x N.RANA 5
1279		(FR 87/5 x NS 2960 ) x NS 2960
1280		(FR 87/5 x NS 2960 ) x NS 2960
1283		(FR 87/5 x NS 2960 ) x NS 2960
1284		(FR 87/5 x NS 2960 ) x NS 2960
1286		(FR 87/5 x NS 3722) x NS 3722
1288		(A 55.2 x JELICA) x NOV.RANA 5
1289		(A 55.2 x JELICA) x NOV.RANA 5
1290		(A 55.2 x JELICA) x NOV.RANA 5
1291		(A 55.2 x JELICA) x NOV.RANA 5
1293		(A 55.2 x JELICA) x NOV.RANA 5
1294		(A 55.2 x JELICA) x NOV.RANA 5
1295		(A 55.2 x JELICA) x NOV.RANA 5
1296		(A 55.2 x JELICA) x NOV.RANA 5
1297		(A 55.2 x KAVKAZ) x RANA NISKA
1302		FR 8111
1306		FL 83621
1309		CHD 60580
1311		MD 73016
1313		Ci 14123 (Pm4)
1315		COKER 983(Pm5+ Pm6)
1319		FRANCUSKA
1320		FAKIR
1321		ROAZON
1326		MVC 61482
1328		MS 7938
1329		D 19
1330		OH 336
1331		GA 83075-2-C-23
1332		SC 850328
1333		KM 873 - 1986
1339		S3 36
1340		BALKAN
1344		DK 84292
1345		OK 81322
1348		FL 302
1349		FL 7927-262
1350		GA 83021-B 4
1352		SC 851027
1353		SC 850569
1358		CERUGA 1
1361		LR 24
1370		KK 9618-1
1371		TK 12/89-2
1375		93/83-58
1406		MARRQUI 588
1407		MARQUILLO/WARATAH
1448	(/KM 54/89xVALJEVKA)xF7xSONJA)F1XSONJA
1476	(/C-39xJEDINA/xN.RANA 5/xMILENA)xF1xBAJKA
1484	(/LOVRIN 25xSTEPA/xNS2-2737
1485	(/KM 54/89x N.RANA 5/xNS2-2737/1)F1xSONJA
1486	(/ZG 3782xNS3722/x/LOVRIN25xSTEPA/)xF1xLOVRIN25
1488	(/LOVRIN25xSTEPA/x/LOVRIN25xSTEPA/xF1x	LOVRIN25xSKOPLJANKA
1491	(/KM122/89xNS3722/xKREMNA)xF1x NAJBOLJA
1496	(/LOVRIN25xSKOPLJANKA)xRODNAxF1xKOŠUTA
1498	(/C-39xJEDINA/xN.RANA5/xMINA)xF1xSONJA
1499	(/KM122/89xNS3722/xGALIJA)xF1x/D7xRODNA/xNS3722
1500	(/C-39xKAVKAZ/xN.RANA5)xLOVRIN25x	SKOPLJANKA/)F1xNS2-2737/1
1501	(/KM54/89xSTEPA/xTERA)F1xPOBEDA
1504	(KM175/89xVALJEVKA)xSONJA
1505	(KM54/89xVALJEVKA)xF7xSONJA
1513	(LOVRIN25xSKOPLJANKA)xPESMA
1520	(KM122/89xNS3722)xPOBEDA
1525	(KM162/89xSTEPA)xNS14/91-BAJKA
1536	(FR81-19xBARBEE)xMILENA
1537	(KM162/89xSTEPA)xMILENA
1539	(KM67/89xVALJEVKA)xSREĆA
1540	(/D-7xRODNA/xNS3722/)xS7 NSRZL S7
1541	(LOVRIN25xSTEPA)xNS2-2737/1
1546	(KM175/89xVALJEVKA)xSUPER RANA
1547	(KM54/89xVALJEVKA)xSUPER RANA
1554	(LOVRIN25xSKOPLJANKA)xRODNA
1557	(KM122/89xNS3722)xGALIJA
1558	(/C-39xKAVKAZ/xN.RANA5/)x/LOVRIN25x	SKOPLJANKA/
1561	(KM122/89xNS3722)xRODNA
1564		(SC783737xPm4a)xPm4a
1585		(Pm4axPm5)x(Pm8xPm9)
1621	(RZL29/1xNS23606)
1622	(NS RZL29/2xNS2-3699)xNS2 3699
1623	(NS RZL29/2xNS2-3170)xNS2 3170
1626	(NS RZL29/3xKREMNA)x KREMNA
1631	(NS RZL29/5xSREMICA)xSREMICA
1649	(DOLOMITxVENERA)xVENERA
1651	(DOLOMITxNEVESINJKA)xNEVESINJKA
1652	(DOLOMITxNSJP 329)xNSJP 329
1654	(GRANADAxNEVESINJKA)xNEVESINJKA
1709	NS RZL29/2xNS2-3170
1715	NS RZL29/2xNS2-3786
1716	NS RZL29/2xNS2-3786
1721	NS RZL29/3xFORTUNA-NS4339
1722	NS RZL29/3xFORTUNA-NS4339
1724	NS RZL29/3xKREMNA(NS2-2739)
1725	NS RZL29/3xKREMNA(NS2-2739)
1729	NS RZL29/4xPOBEDA
1742	NS RZL29/5xSR
1755	NS RZL31/1xNS2-3988
1759	NS RZL31/1xNS2-4000
1768	NSRZL31/2xNS 8074
1784	COKER 983x DOLOMIT
1788	COKER 983xNS RZL 31/2
1793	C-39x DOLOMIT
1794	DOLOMITxNS2-2718
1799	DOLOMITx NS2-2675/5
1800	DOLOMITx VENERA
1801	DOLOMITx VENERA
1802	DOLOMITx VENERA
1803	DOLOMITx VENERA
1805	DOLOMITx VENERA
1806	DOLOMITx VENERA
1809	DOLOMITxMIRJANA
1810	DOLOMITxMIRJANA
1811	DOLOMITxMIRJANA
1812	DOLOMITxMIRJANA
1813	DOLOMITxMIRJANA
1814	DOLOMITxNEVESINJKA
1815	DOLOMITxNEVESINJKA
1833	NSRZL 29/2xNS2-3170
1837	NSRZL 29/3xFORTUNA(NS4339)
1846	NSRZL 31/1xNS2 3988
1849	NSRZL 31/1xNS2-4000
1850	NSRZL 31/2xNOVOSADSKA(6439)
1851	NSRZL 31/2xNS 8066
1853	NSRZL 31/3xNS2-3255
1855	NSRZL 31/3xNS2 3169
1860	COKER 983xC-39
1861	COKER 983xNSRZL 31/2
1864	DOLOMITxNS2-2718
1865	DOLOMITxNS2-2675/5
1867	DOLOMITxMIRJANA
1869	DOLOMITxNSPJ 329
1872	GRANADAxMIRJANA
1877	64209-77x(D7 RANA NISKA)xR.NISKA
1878	TR 380-16xRANA NISKA
1879	7204-22xPOBEDA
1880	TRANSFEDx SUPER RANA
1881	ND 586x(ZG3782xNOV.RANA5)xNOV.RANA5
1882	KREMNAxBASTION
1883	HELLEYx(ZGG3782xNOV.RANA5)xNOV.RANA5
1884	SAPPOxNS RZL 29/1
1889	SC 790566xLOVRIN
1890	LT 2211-79xRANA NISKA
1892	FR 81-12x(LOVRIN25xN.RANA5)N.RANA5
1893	FR 81-11xRANA NISKA
1894	SMH-1694xRANA NISKA
1896	MVC 62082xNS RZL S7
1902	7206-18x(ZG 3782xN.RANA 5)xN.RANA 5
1910	FR 84-1x(LOVRIN 25x N.RANA 5)xN.RANA 5
1911	(LOVRIN 25xN.RANA 5)xN.RANA 5xTR 88058
1920	KK 7045-1-1x RENESANSA
1948		7303-60
2025	DolomitxVenera (intern.br. 33/1-1)
2030	GranadaxNevesinjka (intern.br.40/1)
2034	BREEDING LINE
2035	BREEDING LINE
2036	BREEDING LINE
2039	BREEDING LINE
2040	BREEDING LINE
2045	BREEDING LINE
2048	BREEDING LINE
2049	BREEDING LINE
2052	BREEDING LINE
2053	BREEDING LINE
2058	BREEDING LINE
2078	BREEDING LINE
2082	BREEDING LINE
2088		MIRONOVSKA 264 (UKR)
2089		MIRONOVSKA 808 (UKR)
2090		STEPNJAČKA 30 (RUS)
2104		NS 46/90 (VRACA) (UNA)
2105		BERSEE Rhto (FRA)
2106		CAPPELLE DESPREZ Rhto (GBR)
2107		M. HUNTSMMAN Rhto (GBR)
2108		S.CERROS Rht1 (MEX)
2109		BERSEE Rht1 (FRA)
2110		MORIS HUNSMAN Rhto
2112		HIGHBURU Rth1 (GBR)
2122		TJB 990-15 Rht2 (GBR)
2123		DWARFA(M.HOBBITSIB) Rht2 (GBR)
2125		M.HUNTSMAN Rht2 (GBR)
2126		DURIN Rht2 (FRA)
2127		HOBBIT Rht2 (GBR)
2130		SENTRY Rht2 (GBR)
2131		WIZARD RHT2 (GBR)
2134		MITHARS Rht2 (GBR)
2135		FENMAN Rht2 (GBR)
2136		SUNOOWN Rht2 (GBR)
2137		LONGBOW Rht2 (GBR)
2138		ERA Rht2 (USA)
2139		KITE Rht2 (AUS)
2169		NS 602 (YUG)
2170		NS 603 (YUG)
2179		BEZOSTAJA DWARF (RUS)
2186		SZEGEDI 765 (HUN)
2187		L -1 (H
2196		BCD 1286/83 (MDA)
2199		BCD 1304/83 (MDA)
2214		CHING-CHANG 6 (CHN)
2220		BISERKA (YUG)
2244		NS 76/95 (Y
2247		PORDUE (2) LORAS (USA)
2252		PORDUE 5752A -5-7-2 (USA)
2257		CHINOFUZ (USA)
2258		64209-77
2259		AUBURN (USA)
2260		PORDUE 79406 I-26-2 (USA)
2261		NS 1/92 (YUG
2264		MINA (YUG)
2265		TIHA (YUG)
2289		OK 75 R 3645
2295		PESMA (YUG)
2298		NS 66/92 (YUG)
2302		NS 38/93 (YUG)
2308		NS 5/92 (YUG)
2311		NS 135/90 (YUG)
2318		NS 36/94 (YUG)
2320		STEPNJAČKA 30 (RUS)
2333		PARTIZANKA (YUG)
2334		NOVA BANATKA (YUG)
2335		SREMICA (YUG)
2337		BANAĆANKA 1 (YUG)
2344		NS 0.1082 (YUG)
2345		NS 0.184 (YUG)
2359		ZG 10201 (HRV)
2375		MEX.17 (MEX)
2381		INTRO 613 (USA)
2386		SREMICA (YUG)
2393		L- 156/89 (YUG)
2394		L- 157/89 (YUG)
2395		L- 159/89 (YUG)
2403		RADIKA (MAK)
2409		N0 5519 (CHN)
2460		ZG 884/73 (HRV)
2475		PERDUE 6413 (USA)
2485		HILGENDORF 61 (NLD)
2494		PURDUE (USA)
2500		NSP 192 (YUG)
2506		NS 7/94 (YUG
2520		POBEDA (YUG)
2521		NSP 51 (YUG
2522		NSP 89-5126 (YUG)
2524		L 131/94 (YU
2536		TRIPLE DIRK.A (AUS)
2539		TRIPLE DIRK.E (AUS)
2543		ND 516 (USA)
2563		FILLMORE (USA)
2588		NIZIJA (YUG
2589		BALKAN (YUG)
2625		GT.2654.1 ISH-INT
2635		ADW 20/5/CIANO 5-8
2637		L 39/91
2638		ADW 206CIANO-3-5
2641		NS 1/94 (YUG)
2644		NS 55-25 (YUG)
2647		L 1/91
2649		NS 138/90 (YUG
2650		NOVA JADRANKA
2652		MEX. 3 (M
2655		SAULESKU 14-OWM (ROM)
2656		RECITAL (FRA)
2658		WLRGP 91-26
2659		NS 0.32 (YUG)
2661		NS 2/93 (YUG)
2663		NS 17/92 (YUG)
2664		NS 57/94 (YUG)
2665		GSN 17 (USA)
2672		NS 59/91 (YUG)
2675		LIRA
2676		RENESANSA (YUG)
2694	BREEDING LINE
2696	BREEDING LINE
2699	BREEDING LINE
2705	BREEDING LINE
2706	BREEDING LINE
2707	BREEDING LINE
2708	BREEDING LINE
2710	BREEDING LINE
2712	BREEDING LINE
2718	BREEDING LINE
2719	BREEDING LINE
2720	BREEDING LINE
2725	BREEDING LINE
2727	BREEDING LINE
2729	BREEDING LINE
2731	BREEDING LINE
2733	BREEDING LINE
2734	BREEDING LINE
2735	BREEDING LINE
2736	BREEDING LINE
2737	BREEDING LINE
2738	BREEDING LINE
2739	BREEDING LINE
2740	BREEDING LINE
2742	BREEDING LINE
2744	BREEDING LINE
2746	BREEDING LINE
2747	BREEDING LINE
2749	BREEDING LINE
2751	BREEDING LINE
2753	BREEDING LINE
2754	BREEDING LINE
2755	BREEDING LINE
2779	BREEDING LINE
2788	BREEDING LINE
2792	BREEDING LINE
2845	BREEDING LINE
2848	BREEDING LINE
2859	BREEDING LINE
2928		DolomitxNevesinjka
2929	BREEDING LINE
2931	BREEDING LINE
2932	BREEDING LINE
2961	BREEDING LINE

## Sheet: 99 SUSCEPTIBLE TO YELLWO RUST
Genotype accession number	Pedigree	Pedigree (additional information)
22	RP 8033/1-1
148	SC 821520	CHUL/ *8CLARKAMUS/MCNAIR701/2/KAVKAZ
151	SC 821524	TIFTON72-60/ARTHUR71/2/GABOTO/3/COKER 74-27/4/BEAU/5/VON RUMPF FRUER DICKOFF
152	SC 823546	TIFTON72-60/ARTHUR71/2/GABOTO/3/COKER 72-27/4/BEAU/5/COKER 76-35
153	SC 820054	SC 820054
214	FLORIDA 302	COKER 65-20//PURDNE 4946A 4-18-2-10-1/HADDEN/3/VOGEL 5/ANDERSN//PURDUE 4946 A 18
215	FL 72185 A 101-5-G-9	SISTER OF FLORIDA 302, NAPB WILL RELEASE AS TRAVELER
218	FL 8456-G 83	FL 72185 A 101-5-B1/FL 7441-4-A-3
219	FL 8456-G 98	FL72185A101-5-B1/FL7441-4-A3
265	GP 4067-530	RUSSALKA/1717-1384
275	GA 80062-4018	C797/M1813,
286	79118	COKER 797/STACY
288	801281	COKER 797//MCN 1003/FL 301
297	AR 26159	AR 26159
299	SC 860179	X-12257-IN-OM/FL 7110A-29-3-109
302	SC 861134	X-12257-IN-OM/Bb II/2/GA 73-3-3-3-3-3-5
308	SC 862728	SL 4/64-78/6/TIFT 72-60/ARTHUR71/2/GABOTA/3/LOURIN II/4/TIFT 72-60/ARTHUR71/5/CO
311	SC 862985	CIQUENA/CO 76-22/2/FL 72185/3/CO 76-22
312	W 1040 C	HADDEN*2/3/GA1123/NOR10-BREV//TENMARQ/4/MO W 6582 REDCOAT/5/PIONEER 2553 SIB
348	OH 416	CALDWELL/AMIGO
444	MD 55-111-82	SUWON 92/3/THORN*5/199-4/2/RILEY
464	GA 80599-5-1-1	GA 74-33-2-1-1// C 73-18/DOUBLECROP
471	74896	VIRTUE/3/ZENITH/NS611//LICHTI/PROBUS*4
499	COKER 983 (Pm 5+Pm 6)	NO PEDIGREE
505	SC 880831	CIQENA/COKER 76-22/21 F 172185/3/ HOLLY E/4/ SLN/64-78/6/ TIFT 72-60/ARTHUR 71
553	FUND 262	NO PEDIGREE
638	CHANCELLOR	CHANCELLOR
639	COKER 747 /Pm6/	NO PEDIGREE
683	KV 190	Triticum aestivum var.grecum Korn, var.lutescens Alef, var. subbrbarossa Vavilov
697
812		KM 54/89 x NOV. RANA 5
860		KM 183/89 x NOV.RANA5
861		KM 193/89 x NOV. RANA 5
897		(MD 73025-51 x JEDINA) x NS 2960
900		(MD 73025-51 x JEDINA) x NS 2960
901		(MD 73025-51 x JEDINA) x NS 2960
904		(MD 73025-51 x RANA NISKA) x ITALIA
906		(MD 73025-51 x RANA NISKA) x ITALIA
907		(MD 73025-51 x RANA NISKA) x ITALIA
935		(SC 780934 x Pm 4a) x NOV. RANA5
940		(SC 780934 x Pm 4a) x NS 3722
981		GP 6191-269 x NOV. RANA 5
1072		(SC 780934 x Pm1)
1081		(64209-77 x Pm1)
1086		(64209-77 x Pm6)
1149		(KM 54/89 x NS 3722 ) x NOV.RANA 5
1156		(KM 67/89 x NS 2960) x NS 2960
1169		(KM 137/89 x NOV.RANA 5) x NOV.RANA 5
1171		(KM 157/89 x NOV.RANA 5) x NOV.RANA 5
1189		(KM 193/89 x NOV.RANA 5) x NOV.RANA 5
1193		(KM 193/89 x NOV.RANA 5) x NOV.RANA 5
1194		(KM 193/89 x NOV.RANA 5) x NOV.RANA 5
1196		(KM 193/89 x NOV.RANA 5) x NOV.RANA 5
1197		(KM 193/89 x NOV.RANA 5) x NOV.RANA 5
1206		(IWWRN 104/84 x VALJEVKA) x VALJEVKA
1211		(IWWRN 104/84 x N.RANA 5) x N.RANA 5
1221		(GP 6144 -42 x N.RANA 5) x N.RANA 5
1238		(LOVRIN 25 x N.RANA 5 ) x N.RANA 5
1239		(LOVRIN 25 x N.RANA 5 ) x N.RANA 5
1240		(LOVRIN 25 x N.RANA 5 ) x N.RANA 5
1250		(ZG 3782 x VALJEVKA) x VALJEVKA
1251		(ZG 3782 x VALJEVKA) x VALJEVKA
1267		(D -7 x RANA NISKA) x RANA NISKA
1284		(FR 87/5 x NS 2960 ) x NS 2960
1302		FR 8111
1320		FAKIR
1321		ROAZON
1339		S3 36
1353		SC 850569
1358		CERUGA 1
1407		MARQUILLO/WARATAH
1501	(/KM54/89xSTEPA/xTERA)F1xPOBEDA
1585		(Pm4axPm5)x(Pm8xPm9)
1872	GRANADAxMIRJANA
1877	64209-77x(D7 RANA NISKA)xR.NISKA
2082	BEZ PEDIGREA
2169		NS 602 (YUG)
2170		NS 603 (YUG)
2179		BEZOSTAJA DWARF (RUS)
2260		PORDUE 79406 I-26-2 (USA)
2261		NS 1/92 (YUG
2265		TIHA (YUG)
2289		OK 75 R 3645
2359		ZG 10201 (HRV)
2395		L- 159/89 (YUG)
2460		ZG 884/73 (HRV)
2475		PERDUE 6413 (USA)
2635		ADW 20/5/CIANO 5-8
2638		ADW 206CIANO-3-5
2644		NS 55-25 (YU
2652		MEX. 3 (M
2663		NS 17/92 (YU
2664		NS 57/94 (YU
2672		NS 59/91 (Y
2675		LIRA
2676		RENESANSA (YUG)
2725
2779	BREEDING LINE
2788	BREEDING LINE

## Sheet: 180 RESISTANCE BREAKDOWN
Genotype accession number	Pedigree	Pedigree (additional information)
1	RP 803/1
3	RP 804/1
11	RP 8015/11-5
13	RP 8019/1-2
83	SMH 1739	S 4625/MARIS HUNTSMAN
90	N/FTA/S 6534	NO PEDIGREE	nije niklo 2023
107	ASOSAN	ASOSAN
126	LAD 7-80	LAD 7-80
155	FR 84-1	AEGILOPS VENTICOSA/TRITICUM PERSICUM/2/MARNE*3/3/MOISSON(4)/4/CHAMPLEIN/ARONDE(68)
156	FR 84-8	MIRONOVSKAIA 808/MARIS HUNTSMAN/5/AEGILOPS VENTRICOSA/TRITICUM PERSICUM/2/MARNE*3/3/MOISSON(1.5)/4/COURTOT
158	MS 79-38-527	TP BLANC/H 68-44/AURORA/AURORA
159	ID 1304-3	FRONTANA74/KHAPLI/2/SUPRESA
164	AK 214-4	200/99/BRKULYA4
165	KM 630-84	NADADORES 63/SAN PASTORE/2/TPR 354
176	TEMU 72-83	TEMU 33-78/TEMU 38-78, T 14133-T-T-1T
177	OGOSZTA/SAVA/2/F 26.70/TPR 349	OGOSZTA/SAVA/2/F 26.70/TPR 349
178	P 74141 A10-5-4-2	P 74141 A10-5-4-2
189	SD 2983(SR WDR,24)	AGENT/3/MD 441/2/WALDRON/BLUEBIRD 14/BUTTE/5/LEN
203	TIMMO	TIMMO
209	PF 83349	IAS 55*4/ALONDRA SIB/2/ IAS 55*4/ CI 14123(KHAPLI I/*8 CHANCELLOR)
210	PF 83144	IAC 5/MARINGA*2/3 /CNT 7*3/LONDRINA/2/ IAC 5/MARINGA/HADDEN
241	Sj 861009	VUKA X BRIGAND
263	FR 87-2	NO PEDIGREE
278	GA 80072-C6-F1-6	M1003/C797 TIFTON,GA
285	79102	BLUEBOY/AMIGO EXPERIMEN,GA
292	TX 86 D 1425	TAMZOO//NORSEMAN/MIT DALLAS,TX
322	FR 89.6	REC. SEL FROM 16 PARENT PYRAMIDAL CROSSES
323	FR 89.8	(AURORA X AVALON)37
327	FR 89.12	(NORMAN X APEXAL) 165
331	FR 89.16	(80MH3 X R3.7) X (R3.7) X (R3.7 X ((DUCAT X V.P.M. X MOISSON)4) X (MIRNOVSKAIA 808 X TALENT)8)LINE 11.7
332	FR 89.17	(80MH3 X R3.7) X (R3.7) X (R3.7 X ((DUCAT X V.P.M. X MOISSON)4) X (MIRNOVSKAIA 808 X TALENT)8)LINE 16.1
372	SMH -2609	PEDIGRE NOT AVAILABLE, SMOLICE
450	MORRIS HUNTSMAN/2/VPM MOISSON,BULK PV63-6	MORRIS HUNTSMAN/2/VPM MOISSON,BULK PV63-6
472	75123	VPM/MOISSON/3/ZENITH/BAČKA//KAVKAZ ZIRICH
481	KM 238	(WEINENSTEPHAN 378 X MIRONOVSKAIA 808) X SAN PASTORE CEREAL RES.BREEDING INST
482	SMH -2428	NO PEDIGREE
537	DIMITROVKA 5-2	NO PEDIGREE
554	AK 211 -66	200-994/3969-30
643	87340-1-3-7-1
645	OH 521
652	KV 154	Triticum paleocolchicum Men. (Triticum georgicum Dek.)
653	KV 155	Triticum paleocolchicum
655	KV 157	Triticum macha var.subletshumicum i paleo-imereticum
656	KV 160	Triticum dicoccoides var.aaronsohni; Tr.mucha var. sub-megrelicum
661	KV 169	Triticum dicoccum Schubl var.atratum, var.farum, var.rufum Korn
663	KV 171	Triticum dicoccum var.atratum, var.farum, var.rufum Korn
666	KV 175	Triticum durum var.hordeiforme, var. affine Korn
670	KV 179	Triticum polonicum L. var.vestitium Korn, var.gracile, var. villosum Desv
790		KM 47/89 x NS 2960
792		KM 47/89 x NS 2960
794		KM 47/89 x NS 2960
800		KM 54/89 x VALJEVKA
802		KM 54/89 x VALJEVKA
803		KM 54/89 x VALJEVKA
804		KM 54/89 x VALJEVKA
808		KM 54/89 x NOV. RANA 5
811		KM 54/89 x NOV. RANA 5
820		KM 54/89 x NS 3722
821		KM 54/89 x NS 3722
824		KM 67/89 x VALJEVKA
836		KM 157/89 x 89 x NS 2960
839		KM 162/89 x NOV. RANA5
840		KM162/89 x NS 2960
841		KM162/89 x NS 2960
842		KM162/89 x NS 2960
843		KM162/89 x NS 2960
844		KM 175/89 x VALJEVKA
845		KM 175/89 x VALJEVKA
846		KM 175/89 x VALJEVKA
847		KM 175/89 x NOV. RANA 5
848		KM 175/89 x NOV. RANA 5
850		KM 175/89 x NOV. RANA 5
853		KM 183/89 x VALJEVKA
856		KM 183/89 x VALJEVKA
862		KM 193/89 x NOV. RANA 5
865		KM 193/89 x NS 2960
871		TR 386-16 x JEDINA x N. RANA 5
876		(C-39 x JEDINA) x NOV. RANA5
883		(C-39 x JEDINA) x NS 3722
884		(C-39 x JEDINA) x NS 3722
891		(SC 821520 x RANA NISKA) x NS 3722
892		(SC 821520 x RANA NISKA) x NS 3722
894		(SC 821520 x RANA NISKA) x NS 3722
895		(SC 821520 x RANA NISKA) x NS 3722
921		(D-7 x RODNA) x NS 3722
922		(D-7 x RODNA) x NS 3722
924		(C-39 x KAVKAZ) x NOV. RANA 5
925		(C-39 x KAVKAZ) x NOV. RANA 5
947		(Pm 8 x Pm 9 )x ITALIA
953		(ZG 3782 x VALJEVKA
954		(ZG 3782 x VALJEVKA
961		(ZG 3782 x NOV. RANA 5)
964		(ZG 3782 x NS 2960
965		(ZG 3782 x NS 2960
966		(ZG 3782 x NS 2960
967		(ZG 3782 x NS 2960
974		FR 87-5 x NOV. RANA 5
993		GP 6144-42 x VALJEVKA
994		GP 6144-42 x VALJEVKA
1002		7204-36 x VALJEVKA
1008		7204-36 x NS 3722
1009		LOVRIN 25 x SKOPLJANKA
1016		LOVRIN 25 x SKOPLJANKA
1023		64209-77 x BARBEE
1051		(C-39 x Pm1)
1053		(C-39 x Pm3)
1054		(C-39 x Pm5)
1058		(C-39 x Pm7)
1062		(C-39 x Pm9)
1095		(BARBEE x A 55.2)
1143		(KM47/89 x NS3722) x NS 3722
1151		(KM 54/89 x NS 3722 ) x NS 3722
1177		(KM162/89 x NS 2960) x NS 2960
1181		(KM 183/89 x NS 3722) x NS 3722
1182		(KM 193/89 x VALJEVKA) x VALJEVKA
1188		(KM 193/89 x NOV.RANA 5) x NOV.RANA 5
1191		(KM 193/89 x NOV.RANA 5) x NOV.RANA 5
1192		(KM 193/89 x NOV.RANA 5) x NOV.RANA 5
1207		(IWWRN 104/84 x VALJEVKA) x VALJEVKA
1213		(IWWRN 104/84 x NS 3722 ) x NS 3722
1227		(GP 6144 -42 x NS 2960 ) x NS 2960
1228		(GP 6144 -42 x NS 2960 ) x NS 2960
1230		(7204 -36 x NS 36 x NS 3722
1231		(7204 -36 x NS 36 x NS 3722
1243		(LOVRIN 25 x N.RANA 5 ) x N.RANA 5
1244		(LOVRIN 25 x N.RANA 5 ) x N.RANA 5
1245		(SC 821520 x JEDINA) x JEDINA
1246		(SC 821520 x JEDINA) x JEDINA
1247		(SC 821520 x JEDINA) x JEDINA
1254		(ZG 3782 x N.RANA 5) x N.RANA 5
1255		(ZG 3782 x N.RANA 5) x N.RANA 5
1256		(ZG 3782 x N.RANA 5) x N.RANA 5
1257		(ZG 3782 x N.RANA 5) x N.RANA 5
1276		(FR 87/5 x N.RANA 5) x N.RANA 5
1279		(FR 87/5 x NS 2960 ) x NS 2960
1280		(FR 87/5 x NS 2960 ) x NS 2960
1288		(A 55.2 x JELICA) x NOV.RANA 5
1289		(A 55.2 x JELICA) x NOV.RANA 5
1290		(A 55.2 x JELICA) x NOV.RANA 5
1291		(A 55.2 x JELICA) x NOV.RANA 5
1293		(A 55.2 x JELICA) x NOV.RANA 5
1294		(A 55.2 x JELICA) x NOV.RANA 5
1297		(A 55.2 x KAVKAZ) x RANA NISKA
1476		(/C-39xJEDINA/xN.RANA 5/xMILENA)xF1xBAJKA
1484		(/LOVRIN 25xSTEPA/xNS2-2737
1488		(/LOVRIN25xSTEPA/x/LOVRIN25xSTEPA/xF1x
1491		(/KM122/89xNS3722/xKREMNA)xF1x NAJBOLJA
1504		(KM175/89xVALJEVKA)xSONJA
1505		(KM54/89xVALJEVKA)xF7xSONJA
1539		(KM67/89xVALJEVKA)xSREĆA
1547		(KM54/89xVALJEVKA)xSUPER RANA
1557		(KM122/89xNS3722)xGALIJA
1649		(DOLOMITxVENERA)xVENERA
1651		(DOLOMITxNEVESINJKA)xNEVESINJKA
1652		(DOLOMITxNSJP 329)xNSJP 329
1654		(GRANADAxNEVESINJKA)xNEVESINJKA
1788		COKER 983xNS RZL 31/2
1793		C-39x DOLOMIT
1801		DOLOMITx VENERA
1802		DOLOMITx VENERA
1805		DOLOMITx VENERA
1846		NSRZL 31/1xNS2 3988
1853		NSRZL 31/3xNS2-3255
1865		DOLOMITxNS2-2675/5
1867		DOLOMITxMIRJANA
1869		DOLOMITxNSPJ 329
1889		SC 790566xLOVRIN
2025		DolomitxVenera (intern.br. 33/1-1)
2034		BEZ PEDIGREA
2045		BEZ PEDIGREA
2053		BEZ PEDIGREA
2105			BERSEE Rhto (FRA)
2106			CAPPELLE DESPREZ Rhto (GBR)
2122			TJB 990-15 Rht2 (GBR)
2123			DWARFA(M.HOBBITSIB) Rht2 (GBR)
2135			FENMAN Rht2 (GBR)
2334			NOVA BANATKA (YUG)
2345			NS 0.184 (YUG)
2729	BREEDING LINE
2737	BREEDING LINE
	RESISTANCE GENES IN THE GENOTYPES SHOWING SUSCEPTIBILITY REACTION TO YELLOW RUST					RESISTANCE GENES IN THE GENOTYPES SHOWING SUSCEPTIBILITY REACTION TO YELLOW RUST
FRONTANA	Sr8a (Triticum);			BRIGAND		Lr14a (Triticum)
	Sr9b (Triticum)					Lr14 (Triticum)
	Lr13 (Triticum)					Pm2 (Triticum)
	Lr34 (Triticum)					Pm6 (Triticum)
	Sr8 (Triticum)					Yr13 (Triticum)
Khapli	Ch1 (Triticum)					Yr14 (Triticum)
	Pm4a (Triticum)					Yr2 (Triticum)
	Ch1 (Triticum)			TIFTON
	Pm4 (Triticum)			BLUEBOY		Lr1 (Triticum)
	Sr13 (Triticum)					Lr10 (Triticum)
	Sr14 (Triticum)					Lr24 (Triticum)
ASOSAN	Pm3a (Triticum)			AMIGO		Gb2 (Triticum)
	Pm3 (Triticum)					Lr24 (Triticum)
CHAMPLEIN						Pm17 (Triticum)
COURTOT						Sr1RS^Amigo^ (Triticum)
Tom Pouce Blanc	Rht-B1c (Triticum)					Sr24 (Triticum)
	Rht3 (Triticum)			NORSEMAN
AURORA	Pur-R1 (Secale)			MIT
	Yr9 (Triticum)			AVALON		Yr4 (Triticum)
Supreza						Yr4b (Triticum)
BRKULJA 4						Pm2 (Triticum)
Nadadores 63	Penjamo 62	Pm10 (Triticum)				Yr14 (Triticum)
	YAQUI 54	TIMSTEIN	Sr9h (Triticum)	NORMAN		Lr13 (Triticum)
SAVA		Per-D3e (Triticum)				Pm2 (Triticum)
AGENT		Sr24 (Triticum)				Yr2 (Triticum)
WALDRON		Lr2a (Triticum)				Yr6 (Triticum)
BUTTE				MOISSON
TIMMO		Pm4b (Triticum)		Mironovskaya 808		Lr3 (Triticum)
		Lr20 (Triticum)				Pan1 (Triticum)
		Pm2 (Triticum)				Pc2 (Triticum)
		Pm6 (Triticum)				Rc3 (Triticum)
ALONDRA						SrTmp (Triticum)
IAS				TALENT		Yr7 (Triticum)
CHANCELLOR		ch1 (Triticum)		VPM
		ch2 (Triticum		KAVKAZ		Pur-R1 (Secale)
		ne1 (Triticum)				Yr9 (Triticum)
		ne2 (Triticum)		Weihenstephan 1007/53		Yr9 (Triticum)
Khapli/8*Chancellor		Pm4a (Triticum)
		Pm4 (Triticum)
HADDEN		Pm3a (Triticum)
		Pm3 (Triticum)
